# Supplementary material for: ITEP: An integrated toolkit for exploration of microbial pan-genomes
Source: BMC Genomics. 2014 Jan 3;15:8. doi: 10.1186/1471-2164-15-8 (PMC3890548; doi:10.1186/1471-2164-15-8)
Supplement: Additional file 4 — Text version of the tutorials for initial release (ZIP). The files are in Markdown format which can be viewed in many browsers using plugins such as the Markdown Viewer (https://addons.mozilla.org/en-US/firefox/addon/markdown-viewer/). [file 1471-2164-15-8-S4.zip]

Archive with 38 entries (38 files):
- wiki/.git
- wiki/Adding-and-removing-genomes-from-existing-itep-databases.md
- wiki/Adding-user-defined-gene-data-to-itep.md
- wiki/Analyzing-gene-neighborhoods.md
- wiki/Building-a-concatinated-gene-tree.md
- wiki/Building-alignments-and-trees.md
- wiki/Building-your-database-1---blastp-and-blastn.md
- wiki/Building-your-database-2--Importing-results-from-other-clustering-methods-into-ITEP.md
- wiki/Building-your-database-2---mcl-clustering.md
- wiki/Building-your-database-3---contig-import.md
- wiki/Building-your-database-4---rpsblast.md
- wiki/Data-format-standards.md
- wiki/Entry-points-into-the-database.md
- wiki/Extracting-dna-and-amino-acid-sequences-from-a-region-of-a-genome,-gene-or-protein.md
- wiki/Generating-draft-metabolic-reconstructions-from-a-reference.md
- wiki/Home.md
- wiki/How-to-get-help.md
- wiki/How-to-import-genomes-and-format-them-for-use-with-itep.md
- wiki/Identifying-the-upstream-regions-of-homologous-proteins.md
- wiki/Installing-itep-on-your-machine.md
- wiki/Introduction-to-itep.md
- wiki/Itep-architecture.md
- wiki/Itep-data-limitations.md
- wiki/Known-issues.md
- wiki/Managing-multiple-itep-instances-on-a-machine.md
- wiki/Obtaining-a-list-of-bidirectional-best-blast-hits.md
- wiki/Obtaining-information-about-genes.md
- wiki/Obtaining-the-complete-sequences-of-contigs,-genes-or-proteins.md
- wiki/Quick-start-guide-and-overview.md
- wiki/Searching-for-functions-using-conserved-domains.md
- wiki/Searching-for-gene-families-by-presence-and-absence-patterns.md
- wiki/Searching-for-genes-by-gene-properties.md
- wiki/Searching-for-genes-by-homology-with-other-genes.md
- wiki/Searching-for-missing-genes-and-identifying-causes-for-absence-with-tblastn.md
- wiki/Specifying-lists-of-organisms-to-cluster.md
- wiki/Turning-itep-ids-into-human-readable-formats.md
- wiki/Using-the-itep-virtual-machine.md
- wiki/Visualizing-homology-patterns.md
