# Supplementary material for: ITEP: An integrated toolkit for exploration of microbial pan-genomes
Source: BMC Genomics. 2014 Jan 3;15:8. doi: 10.1186/1471-2164-15-8 (PMC3890548; doi:10.1186/1471-2164-15-8)
Supplement: Additional file 4 — Text version of the tutorials for initial release (ZIP). The files are in Markdown format which can be viewed in many browsers using plugins such as the Markdown Viewer (https://addons.mozilla.org/en-US/firefox/addon/markdown-viewer/). [file 1471-2164-15-8-S4.zip › wiki/Building-alignments-and-trees.md]

## Making Un-aligned FASTA files

Recall that there are two main ways to get a tabular list of gene data from ITEP, which includes the nucleotide and amino acid sequences for a set of genes:

* Starting with a list of gene IDs and using db_getGeneInformation.py
* Starting with a run ID and a cluster ID and using db_getClusterGeneInformation.py

Starting with a geneinfo file (which I will call "geneinfo") from one of these two functions, you can easily make a FASTA file containing all of the genes in the geneinfo file using:

    $ cat geneinfo | annoteSeq2Fasta.py

Alternatively, if you used db_getClusterGeneInformation.py to get your gene information, the function will return a list of run IDs and cluster IDs as the last two columns in the geneinfo file. You can then create a separate FASTA file for each runID\clusterID pair in the file using

    $ cat geneinfo | getClusterFastas.py [results_directory]

The files are named [runid]_[clusterid].fasta.

Amino acid or nucleotide sequences (depending on the type of BLAST) can also be pulled out of BLAST or TBLASTN results using db_getSequencesFromBlastResults.py. In this case the column numbers for the sequences and annotations are different from those in the geneinfo files; annoteSeq2Fasta.py can still be used but you must ensure that the column numbers are correct (and also be aware that if you are pulling sequences from tBLASTn, the same hit can occur on multiple rows if they overlap with multiple genes). See the help text for annoteSeq2Fasta.py for details on the flags to use to identify columns.

## Aligning sequences

There are many programs available to make a multiple alignment of sequences. If you have a list of genes and are OK with using MAFFT for the alignments, we have provided a wrapper script db_getAlignmentBetweenGenes.py that accepts a list of gene IDs and automatically produces a multiple alignment. The script uses the --auto flag in MAFFT, which chooses more accurate alignment algorithms for small numbers of proteins and faster algorithms for larger numbers of proteins. 

For example, lets make an alignment for our 6-phosphofructokinase cluster runid = all_I_2.0_c_0.4_m_maxbit and clusterid = 649 - recall that in an earlier tutorial we got a list of the clusters with genes annotated as 6-phosphofructokinase using this command:
 
    $ db_getGenesWithAnnotation.py "6-phosphofructokinase" | db_getClustersContainingGenes.py 

Getting the genes from this cluster and then making an alignment can be done as follows:

    $ makeTabDelimitedRow.py "all_I_2.0_c_0.4_m_maxbit" "649" | db_getGenesInClusters.py | db_getAlignmentBetweenGenes.py -g 3 > 649_protein_alignment

The -g 3 is necessary because the gene ID is in the third column. Doing this produces a FASTA file that looks like this (amino acid sequences have been truncated):

    >fig|290402.1.peg.4768
    MKKIAVLTS...
    >fig|931626.1.peg.1249
    M-RIGILTS...
    >fig|386415.1.peg.406
    MKTIAVLT...

You can also align nucleotide sequences for genes directly using the -n flag to db_getAlignmentBetweenGenes.py

If you have installed the PAL2NAL program (http://www.bork.embl.de/pal2nal/) you can use it to create a nucleotide alignment by converting an amino acid alignment. This is done automatically by using the -l flag. This capability is useful for producing input for programs that compute selection pressures (e.g. DN\DS ratios) for example, and arguably gives more accurate nucleotide alignments than aligning the nucleotides themselves since amino acids are statistically easier to align than nucleotides.

    $ makeTabDelimitedRow.py "all_I_2.0_c_0.4_m_maxbit" "649" | db_getGenesInClusters.py | db_getAlignmentBetweenGenes.py -g 3 -l > 649_nt_alignment_pal2nal
    >fig|290402.1.peg.4768
    ATGAAAAA...
    >fig|931626.1.peg.1249
    ATG---CG...
    >fig|386415.1.peg.406
    ATGAAAAC...

## Automated alignment curation using GBlocks

We have implemented a wrapper script that makes it easier to run the GBlocks program for automated alignment curation. GBlocks removes parts of alignments that are poorly conserved (too many gaps, too diverged of sequences, etc.) - see http://molevol.cmima.csic.es/castresana/Gblocks/Gblocks_documentation.html for details.

Our wrapper script, Gblocks_wrapper.py, has two convenient flags (-s for strict and -r for relaxed) that implement the two sets of recommended settings from the paper describing the software. The user also has fine control over each of the curation parameters accepted by Gblocks (number of gaps allowed at a position, maximum number of contiguous non-conserved positions, etc.). See the help text for details on these.

For example we can use GBlocks to remove poorly conserved regions from the alignment above by running:

    $ cat 649_protein_alignment | Gblocks_wrapper.py -p Gblocks -s > 649_trimmed_alignment

## Making trees from alignments

ITEP includes wrapper scripts that make producing trees from alignments very convenient. The wrapper scripts both accept FASTA alignments (such as those produced with db_getAlignmentBetweenGenes.py) and both result in Newick files. The wrapper scripts do not have as many options as the native programs but can be used if your analysis does not require as much flexibility but should be produced quickly to check sanity.

### FastTree wrapper script

The FastTree wrapper script (FastTree_wrapper.py) accepts a fasta file from stdin and runs the FastTreeMP program (use -p if it is called something different from FastTreeMP - fasttree in the example below, which corresponds to the program's name in the virtual machine) to compute an approximate maximum-likelihood tree from the alignment. For example, using the amino acid alignment we created above, we have:

    $ cat 649_trimmed_alignment | FastTree_wrapper.py -m WAG -p fasttree
    (fig_290402_1_peg_4768:0.15942,fig_931626_1_peg_1249:0.69610,fig_386415_1_peg_406:0.19652);

You can use -b to specify tell FastTree to perform LOCAL bootstrap estimates (fast but not what most people are familiar with). Alternatively, you can use the -g flag to tell FastTree to run GLOBAL bootstrap analysis of the same type as done by other programs such as RAxML or PhyML. Doing this requires you to have Phylip installed (for the SEQBOOT program) and have downloaded the CompareToBootstrap.pl from the FastTree website (http://www.microbesonline.org/fasttree/treecmp.html).  The -g flag does not work if you do not have these programs installed.

### RAXML wrapper script

The RaxML wrapper script (RaxML_wrapper.py) automatically takes care of many of the quirks of RaxML such as its insistence on using gene IDs with less than 10 characters and sometimes-cryptic requirements for which flags to use and the names of results files when using and when not using bootstrap analysis. 

Note that RaxML doesn't allow you to run it with only three proteins (unlike FastTree) - to illustrate that you can use the wrapper on larger clusters, here's how you could make a RAxML tree for cluster number 1:

    $ makeTabDelimitedRow.py "all_I_2.0_c_0.4_m_maxbit" "1" | db_getGenesInClusters.py | \
    db_getAlignmentBetweenGenes.py -g 3 | RaxML_wrapper.py -p raxmlHPC

Other options are also available (such as the ability to generate input files for use with CONSEL automatically or to generate bootstraps).
