# Supplementary material for: ITEP: An integrated toolkit for exploration of microbial pan-genomes
Source: BMC Genomics. 2014 Jan 3;15:8. doi: 10.1186/1471-2164-15-8 (PMC3890548; doi:10.1186/1471-2164-15-8)
Supplement: Additional file 4 — Text version of the tutorials for initial release (ZIP). The files are in Markdown format which can be viewed in many browsers using plugins such as the Markdown Viewer (https://addons.mozilla.org/en-US/firefox/addon/markdown-viewer/). [file 1471-2164-15-8-S4.zip › wiki/Building-your-database-2--Importing-results-from-other-clustering-methods-into-ITEP.md]

PREREQUISITES: You should have already successfully run setup_step1.sh and should have obtained clustering results using some method other than MCL.

This section describes how you can use other methods that are not directly supported by ITEP to cluster data and then import the results into the ITEP database to perform any analysis that can be done with native analysis (e.g. MCL). Other clustering methods are numerous but include neighborhood-based clustering, phylogenetic approaches, clustering bidirectional-best blast hits only (such as in [this example](https://github.com/mattb112885/clusterDbAnalysis/wiki/Building-your-database-2--Importing-results-from-other-clustering-methods-into-ITEP#example-clustering-bidirectional-best-hits-only-and-importing-the-results)), and so on.

**The most important requirement for using externally generated clustering results is that the gene IDs for all of your clusters must be ITEP gene IDs (matching fig\|\d+\.\d+\.peg\.\d+).** This must be done so that it is possible to match up the clustering results with the gene information that is imported into the database in the first step. To help with this task, you can convert other formats such as locus tags into ITEP IDs, or you can use ITEP scripts to export the data in common formats such as FASTA that include the correct IDs in them.

## Exporting homology data for clustering

You can use the BLAST results query scripts described in the tutorials to identify interesting subsets of BLASTP or BLASTN results to use for clustering. See the following tutorials for details:

* https://github.com/mattb112885/clusterDbAnalysis/wiki/Searching-for-genes-by-gene-properties
* https://github.com/mattb112885/clusterDbAnalysis/wiki/Searching-for-genes-by-homology-with-other-genes
* https://github.com/mattb112885/clusterDbAnalysis/wiki/Obtaining-a-list-of-bidirectional-best-blast-hits

## Importing externally generated clusters

The import script, importExternalClustering.py, accepts clusters in two formats, the "flat" format and the "line" format. The "line" format is outputted by some clustering programs (including MCL) and is simply a tab-delimited file containing gene IDs, with one line per cluster. In the following example, geneid1, 2, and 3 are in one cluster, while geneid4 and 5 are in a second cluster.

    [geneid1] [geneid2] [geneid3]
    [geneid4] [geneid5]

The "flat" format, on the other hand, consists of exactly three columns: a run ID (specifying how the clustering was performed and an ID from which to grab exactly the result you imported), a cluster id (one for each cluster) and a gene ID. The following file contains an equivalent clustering result to the one above.

    [runid] 1 [geneid1]
    [runid] 1 [geneid2]
    [runid] 1 [geneid3]
    [runid] 2 [geneid4]
    [runid] 2 [geneid5]

You must specify the format of your input file when calling importExternalClustering.py. The script will check your input format (though it isn't completely foolproof it should be fairly robust) and then copy the input file to the expected location and run the SQL necessary to import the data into ITEP for further analysis.

## Example: Clustering bidirectional-best hits only and importing the results

Suppose that you want to run MCL only on bidirectional-best BLAST hits. You can do this by first generating a list of bidirectional-best BLAST hits, then running MCL on the results, and finally importing the results using importExternalClustering.py.

As described [in another tutorial](https://github.com/mattb112885/clusterDbAnalysis/wiki/Obtaining-a-list-of-bidirectional-best-blast-hits), bidirectional best blast hits for all of the genomes in the ITEP database can be obtained using a single call. Lets use "maxbit" as a criterion for what is considered "best", because MCL requires a symmetric score to work properly and E_values are not symmetric (not the same from query to target as from target to query).

    $ db_bidirectionalBestHits.py -m maxbit > best_hits

This output file contains the three pieces of information that are necessary for running MCL: The IDs of the two nodes and the weight. MCL expects a three-column table (id1, id2, weight) so lets reformat this

    $ cat best_hits | cut -f 1,2,4 > best_hits_reformatted

After doing this, run MCL (I use the default inflation parameter of 2.0) as follows:

    $ cat best_hits_reformatted | mcl - --abc -I 2.0 -o bbh_clustered;

This results in a "line"-formatted file that can be imported into ITEP. I used a run ID "bbh_clustering_mcl_I_2.0_maxbit" to specify how the clustering was done:

    $ importExternalClustering.py -l -r bbh_clustering_mcl_I_2.0_maxbit bbh_clustered;

If all goes well you will see it in your list of cluster runs:

    $ db_getAllClusterRuns.py
    bbh_clustering_mcl_I_2.0_maxbit

## Example: Running OrthoMCL on all the organisms in your database and importing the results

We have provided a wrapper script that formats ITEP data into formats acceptable for use with OrthoMCL and subsequently runs OrthoMCL to generate clusters. After running the wrapper script you can use importExternalClustering.py to import the data. **It is recommended that you read the [OrthoMCL documentation](http://orthomcl.org/common/downloads/software/v2.0/UserGuide.txt) before attempting to run the wrapper script provided, so that you know what it is doing and in case something goes wrong** In particular, loading the MySQL database does not work well and you may have to manually remove old tables before trying again.

The orthoMCL user guide specifies 13 steps to running OrthoMCL. We assume that you have already done (1), (2) [installing orthoMCL and its dependencies] and provide directions below on how to do (3) with our sample config file. The wrapper script does the following to make the remaining steps easier (note it does not do filtering of proteins, step 6):

* Calls orthomcl to load the schema (step (4))
* Generates a FASTA file containing gene IDs for all the genes in ITEP in the required format for OrthoMCL (step (5))
* Reformats the BLAST all vs. all data from ITEP to use gene IDs with the same format as the reformatted FASTA files (step (7))
* Calls the OrthoMCL scripts for the remaining steps
* Reformats the OrthoMCL results back into ITEP gene IDs and saves the results in the clusters/ directory.

NOTE: OrthoMCL has some requirements that have to be satisfied before attempting to run the wrapper script.

* The OrthoMCL package, obviously. It is available [here](http://orthomcl.org/common/downloads/software/v2.0/). The OrthoMCL scripts must be in your PATH.
* An installation of perl 5 (commonly included with UNIX systems)
* MySQL with a "orthomcl" username set up to have permission to read, write, and drop tables on some database (see the [OrthoMCL documentation](http://orthomcl.org/common/downloads/software/v2.0/UserGuide.txt) for details on setting this up). I will call this database "orthomcl" by default.
* The DBI and DBD::mysql packages (along with their dependencies). Download them with CPAN (e.g. $ sudo cpan DBI)

### Setting up the OrthoMCL config file

An example OrthoMCL configuration file orthomcl.config_sample is provided with ITEP. It looks like this:

    dbVendor=mysql
    dbConnectString=dbi:mysql:mysql_local_infile=1;database=orthomcl
    dbLogin=orthomcl
    dbPassword=
    similarSequencesTable=SimilarSequences
    orthologTable=Ortholog
    inParalogTable=InParalog
    coOrthologTable=CoOrtholog
    interTaxonMatchView=InterTaxonMatch
    percentMatchCutoff=50
    evalueExponentCutoff=-5
    oracleIndexTblSpc=NONE

The fields are described in the OrthoMCL documentation. Note the names of the tables here. Most of the time when something goes wrong, you will have to go into MySQL (log in as orthomcl) and delete the tables that caused the problem (orthoMCL provides a log file that helps with this process).

Do the following to set up the configuration:

* Put the password for your orthomcl user in the "dbPassword" field
* If you the name of your database is not orthomcl, change the "dbi:mysql:mysql_local_infile=1;database=orthomcl" string to dbi:mysql:mysql_local_infile=1;database=[name of your database]

Save the modified file in a different location from the sample (so that if you do a git pull it doesn't yell at you for modifying a file in the git repository).

### Running OrthoMCL wrapper

I highly suggest doing the following in a screen and walking away for a day. It takes a long time. Also, this has to be done after loading all vs. all BLAST data (e.g. after running setup_step1.sh).

The orthoMCL wrapper has a lot of options but the only one that it absolutely must have is the configuration file. You can also override options in your config file by specifying arguments on the command line (see help text for details). The most basic usage is the following:

    $ orthoMclWrapper.py -f [your_config_file]

The slowest steps are reformatting the all vs. all BLAST results, importing them into MySQL (into the SimilarSequences table), and finding OrthoMCL pairs. OrthoMCL will create a log file during this last step - if something goes wrong, it will tell you in there. Most likely you'll need to log into MySQL, delete the tables that OrthoMCL created (EXCEPT SimilarSequences) and run the wrapper script again (it will not need to reformat the files or import all vs. all data into MySQL again).

### Importing the results

If all goes well, you will have an "orthomcl_${params}" file in your clusters/ directory when the script is done running. Run 

    $ ./importAllClusters.sh

to import the cluster data into ITEP.
