# Supplementary material for: ITEP: An integrated toolkit for exploration of microbial pan-genomes
Source: BMC Genomics. 2014 Jan 3;15:8. doi: 10.1186/1471-2164-15-8 (PMC3890548; doi:10.1186/1471-2164-15-8)
Supplement: Additional file 4 — Text version of the tutorials for initial release (ZIP). The files are in Markdown format which can be viewed in many browsers using plugins such as the Markdown Viewer (https://addons.mozilla.org/en-US/firefox/addon/markdown-viewer/). [file 1471-2164-15-8-S4.zip › wiki/Entry-points-into-the-database.md]

This page describes the scripts that you will often use to begin your pipelines when starting a comparative genomics analysis. They will return results in formats appropriate for piping to other ITEP scripts.

## Starting with an annotation

### Getting the ITEP gene ID for an annotation

You can pull out all genes that match a search string using the following command:

    $ db_getGenesWithAnnotation.py "Search_string"


### Getting a list of clusters associated with an annotation

You can get a list of clusters containing genes that match a search string using

    $ db_getClustersWithAnnotation.py "Search_string"

It returns a table containing the run ID, cluster ID, gene IDs and annotations for clusters that matched the search string (note only the genes that matched the search string are provided - if you want all of the genes in the cluster you should pipe the results into db_getGenesInClusters.py).

## Starting with a locus tag or other alias

You can search for aliases in the same manner as searching for annotations:

    $ db_getGenesWithAnnotation.py "Alias"
    $ db_getClustersWithAnnotation.py "Alias"

If locus tags are available in the source Genbank files they will automatically be searchable when they are loaded. Otherwise, if you want to be able to search for a name you should add it to the aliases file ($root/aliases/aliases) and re-run setup_step1.sh.

## Starting with a cluster run ID

You can get a list of cluster run IDs that are currently loaded into ITEP with the db_getAllClusterRuns.py function

    $ db_getAllClusterRuns.py

You can then choose one from the list and pipe \ use it in other analyses in the other scripts.

## Starting with a contig ID

You can get a list of valid ITEP contig IDs using

    $ db_getContigs.py
