# Supplementary material for: ITEP: An integrated toolkit for exploration of microbial pan-genomes
Source: BMC Genomics. 2014 Jan 3;15:8. doi: 10.1186/1471-2164-15-8 (PMC3890548; doi:10.1186/1471-2164-15-8)
Supplement: Additional file 4 — Text version of the tutorials for initial release (ZIP). The files are in Markdown format which can be viewed in many browsers using plugins such as the Markdown Viewer (https://addons.mozilla.org/en-US/firefox/addon/markdown-viewer/). [file 1471-2164-15-8-S4.zip › wiki/Home.md]

Welcome to the clusterDbAnalysis (ITEP) wiki!

This wiki is intended to show how to perform some useful comparative analyses using the ITEP tools. For detailed documentation for each Python script, please type [nameofscript] -h or refer to the docs/ folder of ITEP.

1. [[Introduction to ITEP]]
1. [[Quick start guide and overview]]
1. [[How to get help]]

## Installation

You have two options for installation - using a virtual machine (recommended for easier use) or installing directly on your own machine (harder, but also more flexible and more powerful). The virtual machine can be run on any operating system (Linux, Mac OS, Windows) while raw installs will only work on Linux.

1. [[Using the ITEP virtual machine]]
1. [[Installing ITEP on your machine]]

## Building an ITEP database (with examples)

Follow all of these directions to successfully build a complete ITEP database. We have done these steps for you in the virtual machine's "tutorial" copy of ITEP, so you can follow along with the rest of the tutorial without performing these steps yourself. However, it is necessary to perform these steps to build a new ITEP database with your own set of organisms. Therefore, it is still important to read these directions and understand what we did to build the example database.

1. [[How to import genomes and format them for use with ITEP]]
1. [[Specifying lists of organisms to cluster]]
1. [[Building your database 1 - BLASTP and BLASTN]]
1. [[Building your database 2 - MCL Clustering]]
    * Use these directions to use MCL directly to build protein families
    * Includes support for different similarity metrics, cutoffs and inflation parameters
1. [[Building your database 2  Importing results from other clustering methods into ITEP]] 
    * Use these directions if you want to use something other than MCL to make protein clusters 
    * Includes directions for using our OrthoMCL wrapper or directly clustering Bidirectional Best BLAST hits
1. [[Building your database 3 - Contig import]]
1. [[Building your database 4 - RPSBLAST]]

## Comparative genomics with ITEP

These tutorials are roughly in the order in which they should be followed if you want a full taste of the capabilities of ITEP.

Note: If you decide to try to follow the following with your own install of ITEP (and not using the VM) the exact cluster IDs could vary slightly due to E-value differences in BLAST between different versions, possible changes in ordering of outputs, etc. However the gene IDs and their corresponding information should always be exactly the same for the same input.

1. [[Entry points into the database]] (read this first!)
1. [[Searching for genes by gene properties]]
1. [[Searching for genes by homology with other genes]]
1. [[Obtaining information about genes]]
1. [[Obtaining the complete sequences of contigs, genes or proteins]]
1. [[Extracting DNA and amino acid sequences from a region of a genome, gene or protein]]
1. [[Building alignments and trees]]
1. [[Analyzing gene neighborhoods]]
1. [[Searching for gene families by presence and absence patterns]]
1. [[Visualizing homology patterns]]
1. [[Building a concatinated gene tree]]
1. [[Generating draft metabolic reconstructions from a reference]]
1. [[Searching for missing genes and identifying causes for absence with tBLASTn]]
1. [[Identifying the upstream regions of homologous proteins]]
1. [[Searching for functions using conserved domains]]
1. [[Adding user-defined gene data to ITEP]]
1. [[Obtaining a list of bidirectional-best BLAST hits]]
1. [[Turning ITEP IDs into human-readable formats]]

## Script and library documentation

All scripts come with complete help text - to see what a script does, use the -h flag. For example:

    $ db_getAllClusterRuns.py -h
    Usage: db_getAllClusterRuns.py > run_id_list
    Return list of all run IDs from the database
    Options:
        -h, --help  show this help message and exit

## Development and administration

1. [[Managing multiple ITEP instances on a machine]]
1. [[Adding and removing genomes from existing ITEP databases]]
1. [[ITEP architecture]]
    * Includes an overview of how the ITEP code is arranged.
1. [[Data format standards]]
    * Standard inputs and outputs for the ITEP toolkit.
1. [[ITEP data limitations]]
1. [[Known issues]]

## Unclassified \ unfinished tutorials

1. [[Visualizing trees with user-specified data]]
