# Supplementary material for: ITEP: An integrated toolkit for exploration of microbial pan-genomes
Source: BMC Genomics. 2014 Jan 3;15:8. doi: 10.1186/1471-2164-15-8 (PMC3890548; doi:10.1186/1471-2164-15-8)
Supplement: Additional file 4 — Text version of the tutorials for initial release (ZIP). The files are in Markdown format which can be viewed in many browsers using plugins such as the Markdown Viewer (https://addons.mozilla.org/en-US/firefox/addon/markdown-viewer/). [file 1471-2164-15-8-S4.zip › wiki/How-to-get-help.md]

## Reporting bugs

If you find a bug in the toolkit please search for it in the issues ([here](https://github.com/mattb112885/clusterDbAnalysis/issues/)) and if you don't find it, file a bug report. In your report please include the following:

*  What you did (the exact command or set of commands) to cause the bug
*  If the source data is publicly available, an example of a file that causes the problem would also be very helpful for getting it fixed. Just provide a link to the appropriate place.

## Asking questions

Please also use the issue tracker to search for questions related to the toolkit (search both open and closed bugs). If no one has asked your question before, please file an issue with your question. and answer questions related to usage of the toolkit. The maintainer will tag all usage questions with the "question" tag and answer them as they come in. Frequently asked questions will likely get their own pages on the Wiki.
