# Supplementary material for: ITEP: An integrated toolkit for exploration of microbial pan-genomes
Source: BMC Genomics. 2014 Jan 3;15:8. doi: 10.1186/1471-2164-15-8 (PMC3890548; doi:10.1186/1471-2164-15-8)
Supplement: Additional file 4 — Text version of the tutorials for initial release (ZIP). The files are in Markdown format which can be viewed in many browsers using plugins such as the Markdown Viewer (https://addons.mozilla.org/en-US/firefox/addon/markdown-viewer/). [file 1471-2164-15-8-S4.zip › wiki/How-to-import-genomes-and-format-them-for-use-with-itep.md]

There are two steps to data setup: Obtaining a Genbank file from your desired source, and running convertGenbankToTable.py to deal with all of the pre-processing necessary for import into ITEP. This tutorial covers many ways to get Genbank files and the use of that function.

## Obtaining Genbank files

### Setting up data import from NCBI Genbank

1. Obtain genbank files for your organism. You can download these from ftp://ftp.ncbi.nih.gov/genomes/ and its subfolders.
1. Concatinate the genbank files if there is more than one contig (we need a “multi-genbank” file)
1. Put the genbank file in any folder EXCEPT $root/genbank.

### Setting up data import from PubSEED

1. Identify the SEED ID for your organism by searching for it on the SEED website (pubseed.theseed.org)
1. Navigate to the following URL: ftp://ftp.theseed.org/genomes/genbank/
1. Download the genbank file and place it in any folder EXCEPT $root/genbank

### Setting up data import from RAST

RAST ( [http://rast.nmpdr.org/](http://rast.nmpdr.org/) ) is a tool for calling and annotating genes in bacterial and archaeal genomes. If you want to analyze your own genomes and do not yet have gene calls and annotations, RAST is probably the most convenient way to get them.

Every RAST job is given a "jobID". We have included a script that uses the MyRAST API to download results files from RAST (using it requires that you have installed MyRAST). The one you will need is the Genbank file.

1. Locate the Job ID for each genome you want to download from RAST.
1. Create a "jobs file" with two columns. The first column contains the job ID and the second one contains the organism's name (used for naming the files).
1. Use the get_RAST_jobs.pl (located in scripts/ ) function as follows to get the Genbank file:

    $ get_RAST_jobs.pl -u (your RAST username) -p (your RAST password) -j (jobs file) -f genbank

Put the Genbank files anywhere EXCEPT $root/genbank.

### Setting up data import from the DOE KnowledgeBase (kbase.us)

This set of directions assumes you have a FASTA file for the whole genome (unannotated) available. There is also a stand-alone version of KBase that can be used to run the IRIS commands, but the current release is very heavy-weight.

1. Obtain a Globus Online account so you can access the IRIS system through the KBase. Use one of these two links to sign up for an account (it does not matter which): https://gologin.kbase.us/SignUp or https://www.globusonline.org/ 
1. Navigate to http://www.kbase.us/services/docs/invocation/iris 
1. Log in with your Globus Online username and password.
1. Find an up-arrow button within the "file browser" box on the left side of the screen. Click on it and select your FASTA file to upload it to IRIS.
1. Run the following command in IRIS: fasta_to_genome scientific_name domain genetic_code < FASTA_FILE_NAME > GENOME_OBJECT_NAME
1. Run the following command in IRIS (it takes a couple minutes): annotate_genome < GENOME_OBJECT_NAME > ANNOTATED_GENOME_OBJECT_NAME
1. Find the newly-created genome object from IRIS in the file browser and click on it, then click the magnifying glass in the file browser to open it up in your web browser
1. Use your browser to save the JSON file somewhere on your filesystem.
1. Run the following command (in ITEP) to convert it to a Genbank file. Save the genbank file anywhere EXCEPT $root/genbank

    $ kbaseGenomeToGenbank.py -t [taxid] ANNOTATED_GENOME_OBJECT_NAME > GENBANK_FILE_NAME.gbk

## Formatting a Genbank file for use with ITEP

Genbank files from any of the above sources will work with the following directions. User-supplied Genbank files should also work as long as they contain a TaxID, DNA sequences, an organism name and called genes in the appropriate places in the file.

The command to use is the following:

     $ convertGenbank2table.py -g [genbank_file] -v [versionnum]

This command will automatically copy your genbank file to $root/genbank/[taxid].[versionnum].gbk, create a tab-delimited file with ITEP's required format in $root/genbank/[taxid].[versionnum].txt, and add protein IDs, gene names, and locus tags from the Genbank file to an aliases file which is located in $root/aliases/aliases . If you have aliases to add later that aren’t in the Genbank file you can add them manually to that file.

Run this command for each of your genbank files. If it complains about duplicated IDs and you really do have multiple genomes, run it with a different value for -v (the purpose of this is to distinguish between different organisms that are assigned the same TaxID, since NCBI no longer assigns unique TaxIDs to every organism).

## Example - importing three bacterial sequences from Genbank

For the sake of illustration, we will build a database containing two Clostridia species - Clostridium beijerinckii NCIMB 8052 and Clostridium novyi NT, and the outgroup Acetobacterium woodii DSM 1030. The analysis can, of course, be done with more organisms, but with only three building the ITEP database takes a very short time (the time goes as roughly O(n^2) where n is the number of genomes, because it requires running BLAST with each pair of genes).

Navigate to ftp://ftp.ncbi.nih.gov/genomes/Bacteria/ (all of these are complete genomes) and for each of the organisms do the following:

1. Go into the folder for that organism
1. Download all .gbk files for the organism into a scratch folder somewhere (Beware though: sometimes NCBI puts virus genomes, which have different taxIDs, in the same folder as the actual genome and plasmids which have the taxID you want. Make sure that all the TaxIDs are consistent between the Genbank files you download for the same organism).
1. Concatinate the Genbank files for that organism (all three of our organisms have only one Genbank file so this is not necessary in this case) using the "cat" command.

Place the concatinated Genbank files somewhere OTHER THAN $root/genbank (where $root is root directory of the repository, containing the setup scripts). For each of the concatinated Genbank files run the following:

    $ convertGenbank2table.py -g [genbank_file] -v 1

If done correctly for each of the Genbank files, the following files will be created:

    $root/genbank/290402.1.gbk [Clostridium beijerinckii]
    $root/genbank/386415.1.gbk [Clostridium novii]
    $root/genbank/931626.1.gbk [Acetobacterium woodii]

In addition, tab-delimited files in the format required by ITEP are created in the following directories:

    $root/raw/290402.1.txt
    $root/raw/386415.1.txt
    $root/raw/931626.1.txt

If this worked, congratulations! You can now run the database-building commands and everything should work (if it doesn't work please file a bug and let me know what organisms you were using if possible). You can check that the formatting is as ITEP expects by running

    ./checkInputFormat.sh 

It will complain about a couple of missing files that are created as part of the database-building scripts - you can ignore these errors for now since you haven't tried to build the database yet.
