# Supplementary material for: ITEP: An integrated toolkit for exploration of microbial pan-genomes
Source: BMC Genomics. 2014 Jan 3;15:8. doi: 10.1186/1471-2164-15-8 (PMC3890548; doi:10.1186/1471-2164-15-8)
Supplement: Additional file 4 — Text version of the tutorials for initial release (ZIP). The files are in Markdown format which can be viewed in many browsers using plugins such as the Markdown Viewer (https://addons.mozilla.org/en-US/firefox/addon/markdown-viewer/). [file 1471-2164-15-8-S4.zip › wiki/Introduction-to-itep.md]

With the rapidly decreasing cost of genome sequencing, most sequencing projects now involve the generation of many related sequences. ITEP is a tool for both the automated generation of data that can be used to analyze many sequences (including formation of gene clusters, building alignments and trees) and the curation and interpretation of annotations and patterns of gene presence and absence. We believe that the latter is a particularly novel aspect of the tool, and one which will become increasingly essential in order to make predictions based on genomes that are very often incomplete. Incomplete genomes tend to have many broken genes on the ends of contigs and other sequencing issues that can lead to false gene calls and annotations.

ITEP includes many command-line scripts for the generation, curation and visualization of comparative genomic data. In addition, Python libraries are also available for programmatic access to pre-computed similarity, clustering, and other genomic data.
