# Supplementary material for: ITEP: An integrated toolkit for exploration of microbial pan-genomes
Source: BMC Genomics. 2014 Jan 3;15:8. doi: 10.1186/1471-2164-15-8 (PMC3890548; doi:10.1186/1471-2164-15-8)
Supplement: Additional file 4 — Text version of the tutorials for initial release (ZIP). The files are in Markdown format which can be viewed in many browsers using plugins such as the Markdown Viewer (https://addons.mozilla.org/en-US/firefox/addon/markdown-viewer/). [file 1471-2164-15-8-S4.zip › wiki/Known-issues.md]

The following are not ITEP issues but issues that can arise when using ITEP with underlying dependencies. This page is intended to provide quick diagnostics for common problems.

## Biopython errors with genbank files

If you get errors parsing Genbank files, try upgrading your distribution of Biopython. They have fixed many issues related to Genbank files. **We require Biopython version 1.61 or better.**

## Out of memory when running RPSBLAST (setup_step4.sh)

RPSBLAST requires a large amount of memory - in particular, it requires more than can be allocated on a 32 bit machine. Unfortunately this means that you must use the 64-bit version, and not all hosts support this.

## Database or disk is full (in setup_step1.sh, when building indexes)

If you get a "database or disk is full" error and your disk is not full, try upgrading your version of SQLite - we encountered this with versions earlier than 3.7.15.2. So **We require SQLite3 version 3.7.15.2 or better**

If you're curious this occurs due to this bug that was fixed in that version: 

https://www.sqlite.org/src/info/e24ba5bee4

If you get a "SQLite header and source version mismatch" when installing the new version make sure you run ldconfig afterwards. See here:

http://stackoverflow.com/questions/6696861/how-do-i-upgrade-my-sqlite3-package-on-debian-lenny

## Database or disk is full (when VACUUMing the database)

If you have a later version of sqlite3 than 3.7.15.2 and get a "database or disk is full" error when ITEP attempts to VACUUM the database, it could be be due to running out of space in the partition in which /tmp/ is found. See here for details:

http://sqlite.1065341.n5.nabble.com/quot-Vacuum-quot-command-is-failing-with-quot-SQL-Error-Database-or-disk-is-full-quot-td48238.html

You'll need to configure sqlite3 to use a different partition or make your /tmp/ partition bigger or just don't worry about it as long as all the data is loaded. If ITEP fails when VACUUM is run it will just mean your database will take up more hard drive space than it would otherwise, as all VACUUM does is try to clean up memory from deleted tables.
