# Supplementary material for: ITEP: An integrated toolkit for exploration of microbial pan-genomes
Source: BMC Genomics. 2014 Jan 3;15:8. doi: 10.1186/1471-2164-15-8 (PMC3890548; doi:10.1186/1471-2164-15-8)
Supplement: Additional file 4 — Text version of the tutorials for initial release (ZIP). The files are in Markdown format which can be viewed in many browsers using plugins such as the Markdown Viewer (https://addons.mozilla.org/en-US/firefox/addon/markdown-viewer/). [file 1471-2164-15-8-S4.zip › wiki/Obtaining-the-complete-sequences-of-contigs,-genes-or-proteins.md]

## Proteins and genes

The sequences of proteins and the coding DNA are included in the results for db_getGeneInformation.py (see [obtaining information about genes](https://github.com/mattb112885/clusterDbAnalysis/wiki/Obtaining-information-about-genes) for further information).

## Contigs

The sequence of a contig for which you know the contig ID within ITEP can be obtained using the db_getContigSeqs.py function. Note that ITEP modifies contig IDs from the Genbank files by appending the organism ID so that the same contig name in different organisms will always be given a different ID.

You can get a FASTA file for an entire organism by combining this command with db_getContigs.py in one of these two ways (note the quotes around the organism name, which are necessary because of spaces in the names):

    $ db_getContigs.py -o "organism_name" | db_getContigSeqs.py -f
    $ db_getContigs.py -i organism_id | db_getContigSeqs.py -f
    
For example the following two commands return the same sequences.

    $ db_getContigs.py -i 290402.1 | db_getContigSeqs.py -f > Cbe_fasta
    $ db_getContigs.py -o "Clostridium beijerinckii NCIMB 8052" | db_getContigSeqs.py -f > Cbe_fasta;
