# Supplementary material for: ITEP: An integrated toolkit for exploration of microbial pan-genomes
Source: BMC Genomics. 2014 Jan 3;15:8. doi: 10.1186/1471-2164-15-8 (PMC3890548; doi:10.1186/1471-2164-15-8)
Supplement: Additional file 4 — Text version of the tutorials for initial release (ZIP). The files are in Markdown format which can be viewed in many browsers using plugins such as the Markdown Viewer (https://addons.mozilla.org/en-US/firefox/addon/markdown-viewer/). [file 1471-2164-15-8-S4.zip › wiki/Quick-start-guide-and-overview.md]

The following figure (which is also part of the supplemental material for the ITEP manuscript) provides a concise overview of the organization of data within the framework and directions on how to quickly get started with the ITEP analysis (note that by quickly I mean human time - running BLAST all vs. all, RPSBLAST, and MCL can all take significant amounts of computer time).

![ITEP overview and quick start guide](https://raw.github.com/mattb112885/clusterDbAnalysis/master/src/internal/ITEP_overview_figure.png)
