# Supplementary material for: ITEP: An integrated toolkit for exploration of microbial pan-genomes
Source: BMC Genomics. 2014 Jan 3;15:8. doi: 10.1186/1471-2164-15-8 (PMC3890548; doi:10.1186/1471-2164-15-8)
Supplement: Additional file 4 — Text version of the tutorials for initial release (ZIP). The files are in Markdown format which can be viewed in many browsers using plugins such as the Markdown Viewer (https://addons.mozilla.org/en-US/firefox/addon/markdown-viewer/). [file 1471-2164-15-8-S4.zip › wiki/Turning-itep-ids-into-human-readable-formats.md]

## ITEP IDs

An ITEP gene ID consists of three parts:

1. fig| - This is somewhat of an artifact of the way the toolkit was developed (which was based on RAST)
1. An organism ID that matches the regex "\d+\.\d+"
1. An identifier for the gene itself in the form "peg\.\d+"

An example of an ITEP gene ID is fig|290402.1.peg.581 - 290402.1 is the organism ID and it is gene number 581. This format is very convenient computationally, because it allows rapid identification of the organism associated with each gene. However, if you have a file with ITEP gene IDs in it, it is helpful to be able to replace these with either the gene IDs present in the Genbank files (particularly locus tags), their annotations, or the name of the organism rather than the ID. ITEP includes several scripts to do this which will be described briefly below.

## Adding organism name and annotation to a table containing gene IDs

If you have a tab-delimited file (as produced by many of the ITEP scripts) with gene IDs in it, you can add a new column containing organism names and (optionally) annotations to that table by running db_addOrganismNameToTable.py. For example:

    $ db_getGenesWithAnnotation.py "6-phosphofructokinase"
    fig|290402.1.peg.581    6-phosphofructokinase_YP_001307727.1_Cbei_0584
    fig|290402.1.peg.992    6-phosphofructokinase_YP_001308138.1_Cbei_0998
    fig|290402.1.peg.4768   6-phosphofructokinase_YP_001311914.1_Cbei_4852
    fig|386415.1.peg.406    6-phosphofructokinase_YP_877380.1_NT01CX_1297
    fig|931626.1.peg.1249   6-phosphofructokinase_YP_005268952.1_Awo_c12790_pfkA

    $ db_getGenesWithAnnotation.py "6-phosphofructokinase" | db_addOrganismNameToTable.py 
    fig|290402.1.peg.581    6-phosphofructokinase_YP_001307727.1_Cbei_0584  Clostridium beijerinckii NCIMB 8052
    fig|290402.1.peg.992    6-phosphofructokinase_YP_001308138.1_Cbei_0998  Clostridium beijerinckii NCIMB 8052
    fig|290402.1.peg.4768   6-phosphofructokinase_YP_001311914.1_Cbei_4852  Clostridium beijerinckii NCIMB 8052
    fig|386415.1.peg.406    6-phosphofructokinase_YP_877380.1_NT01CX_1297   Clostridium novyi NT
    fig|931626.1.peg.1249   6-phosphofructokinase_YP_005268952.1_Awo_c12790_pfkA    Acetobacterium woodii DSM 1030

## Replacing an ITEP gene ID with an alias

ITEP IDs can be replaced with a particular alias by preparing a translation table and calling replaceGeneNamesWithAliases.py. A "master" translation table is automatically generated when you build the database and is located in the location: $root/aliases/aliases , where $root is the root directory of your ITEP repository. A single gene ID can be associated with multiple aliases - in order to run replaceGeneNamesWithAliases.py, you should reduce this to a single one. The easiest way to do this is with a regex; for example, all of the locus tags for C. beijerinckii match "Cbei_\d+" so to pull out all of the locus tag associations you would do:

    $ cat $root/aliases/aliases | grep -P "Cbei_\d+" >> translation_table

Once you have a translation table you like, take the file ("itep_id_file") with ITEP IDs in it and run:

    $ cat itep_id_file | replaceGeneNamesWithAliases.py translation_table

See [Obtaining a list of bidirectional best blast hits](https://github.com/mattb112885/clusterDbAnalysis/wiki/Obtaining-a-list-of-bidirectional-best-blast-hits) for an example of this in action.

## Replacing an alias with a gene ID

The aliases file can also be used to find the ITEP ID for a given alias by calling replaceAliasesWithGeneNames.py (see [Generating draft metabolic reconstructions from a reference](https://github.com/mattb112885/clusterDbAnalysis/wiki/Generating-draft-metabolic-reconstructions-from-a-reference) for an example).

## Replacing organism IDs with organism names

In some applications (such as generation of organism phylogenies) you end up with organism IDs (e.g. 290402.1) in a file. In order to make these more readable when using outside programs, these organism IDs should be replaced with the organism's name using replaceOrgWithAbbrev.py.

Note - This script will ultimately be renamed and we will update this tutorial with the new name.
