# Supplementary material for: ITEP: An integrated toolkit for exploration of microbial pan-genomes
Source: BMC Genomics. 2014 Jan 3;15:8. doi: 10.1186/1471-2164-15-8 (PMC3890548; doi:10.1186/1471-2164-15-8)
Supplement: Additional file 5 — Source code for initial ITEP release. [file 1471-2164-15-8-S5.zip]

Archive with 158 entries (145 files):
- clusterDbAnalysis-master/
- clusterDbAnalysis-master/.gitmodules
- clusterDbAnalysis-master/README.md
- clusterDbAnalysis-master/SourceMe.sh
- clusterDbAnalysis-master/addGroupByMatch.py
- clusterDbAnalysis-master/aliases/
- clusterDbAnalysis-master/aliases/README
- clusterDbAnalysis-master/checkForDependencies.sh
- clusterDbAnalysis-master/checkInputFormat.sh
- clusterDbAnalysis-master/convertGenbank2table.py
- clusterDbAnalysis-master/doc/
- clusterDbAnalysis-master/doc/ADDITIONAL_DOCUMENTATION
- clusterDbAnalysis-master/doc/BENCHMARKS
- clusterDbAnalysis-master/doc/help_texts
- clusterDbAnalysis-master/doc/wiki/
- clusterDbAnalysis-master/dumpDocumentation.sh
- clusterDbAnalysis-master/genbank/
- clusterDbAnalysis-master/genbank/README
- clusterDbAnalysis-master/generateOrganismFileFromGbk.sh
- clusterDbAnalysis-master/importAllClusters.sh
- clusterDbAnalysis-master/importExternalClustering.py
- clusterDbAnalysis-master/lib/
- clusterDbAnalysis-master/lib/BioPythonGraphics.py
- clusterDbAnalysis-master/lib/ClusterFuncs.py
- clusterDbAnalysis-master/lib/ClusterGraph.py
- clusterDbAnalysis-master/lib/CoreGeneFunctions.py
- clusterDbAnalysis-master/lib/FileLocator.py
- clusterDbAnalysis-master/lib/GenbankHandler.py
- clusterDbAnalysis-master/lib/GenomeCircleDiagrams.py
- clusterDbAnalysis-master/lib/ITEP_vizmapper.props
- clusterDbAnalysis-master/lib/ModelFuncs.py
- clusterDbAnalysis-master/lib/TreeFuncs.py
- clusterDbAnalysis-master/lib/getSequenceRegion.py
- clusterDbAnalysis-master/lib/sanitizeString.py
- clusterDbAnalysis-master/orthomcl.config_sample
- clusterDbAnalysis-master/raw/
- clusterDbAnalysis-master/raw/README
- clusterDbAnalysis-master/removeOrganism.sh
- clusterDbAnalysis-master/scripts/
- clusterDbAnalysis-master/scripts/README
- clusterDbAnalysis-master/scripts/annotation2clustergeneinfo.sh
- clusterDbAnalysis-master/scripts/completeCoreAnalysis.sh
- clusterDbAnalysis-master/scripts/downloadGenbankFromNCBI.py
- clusterDbAnalysis-master/scripts/fasta2tree.sh
- clusterDbAnalysis-master/scripts/geneid2clustergeneinfo.sh
- clusterDbAnalysis-master/scripts/geneinfo2tree.sh
- clusterDbAnalysis-master/scripts/get_RAST_jobs.pl
- clusterDbAnalysis-master/scripts/kbaseGenomeToGenbank.py
- clusterDbAnalysis-master/scripts/setUpCytoscapeTable.sh
- clusterDbAnalysis-master/setup_step1.sh
- clusterDbAnalysis-master/setup_step2.sh
- clusterDbAnalysis-master/setup_step3.sh
- clusterDbAnalysis-master/setup_step4.sh
- clusterDbAnalysis-master/setup_step5.sh
- clusterDbAnalysis-master/src/
- clusterDbAnalysis-master/src/Blast_all_v_all.py
- clusterDbAnalysis-master/src/FastTree_wrapper.py
- clusterDbAnalysis-master/src/Gblocks_wrapper.py
- clusterDbAnalysis-master/src/RaxML_wrapper.py
- clusterDbAnalysis-master/src/Rpsblast_all_vs_one.py
- clusterDbAnalysis-master/src/addAliasesToGeneAnnotations.py
- clusterDbAnalysis-master/src/addItepIdsToGenbank.py
- clusterDbAnalysis-master/src/annoteSeq2Fasta.py
- clusterDbAnalysis-master/src/blastResultsToDistanceMatrix.py
- clusterDbAnalysis-master/src/catAlignments.py
- clusterDbAnalysis-master/src/countClusters.py
- clusterDbAnalysis-master/src/db_TBlastN_wrapper.py
- clusterDbAnalysis-master/src/db_addOrganismNameToTable.py
- clusterDbAnalysis-master/src/db_bidirectionalBestHits.py
- clusterDbAnalysis-master/src/db_compareClusters.py
- clusterDbAnalysis-master/src/db_displayExternalClusterHits.py
- clusterDbAnalysis-master/src/db_displayTree.py
- clusterDbAnalysis-master/src/db_dumpAllFasta.py
- clusterDbAnalysis-master/src/db_evaluateReactionsFromGpr.py
- clusterDbAnalysis-master/src/db_findBadMutationsFromTblastn.py
- clusterDbAnalysis-master/src/db_findClustersByOrganismList.py
- clusterDbAnalysis-master/src/db_getAlignmentBetweenGenes.py
- clusterDbAnalysis-master/src/db_getAllBlastResults.py
- clusterDbAnalysis-master/src/db_getAllClusterRuns.py
- clusterDbAnalysis-master/src/db_getAllClustersSpecRun.py
- clusterDbAnalysis-master/src/db_getBlastResultsBetweenSpecificGenes.py
- clusterDbAnalysis-master/src/db_getBlastResultsBetweenSpecificOrganisms.py
- clusterDbAnalysis-master/src/db_getBlastResultsContainingGenes.py
- clusterDbAnalysis-master/src/db_getClusterGeneInformation.py
- clusterDbAnalysis-master/src/db_getClustersContainingGenes.py
- clusterDbAnalysis-master/src/db_getClustersWithAnnotation.py
- clusterDbAnalysis-master/src/db_getClustersWithNumGenes.py
- clusterDbAnalysis-master/src/db_getClustersWithSamePAPattern.py
- clusterDbAnalysis-master/src/db_getContigSeqs.py
- clusterDbAnalysis-master/src/db_getContigs.py
- clusterDbAnalysis-master/src/db_getExternalClusterGroups.py
- clusterDbAnalysis-master/src/db_getExternalClustersByDescription.py
- clusterDbAnalysis-master/src/db_getExternalClustersById.py
- clusterDbAnalysis-master/src/db_getGeneInformation.py
- clusterDbAnalysis-master/src/db_getGeneNeighborhoods.py
- clusterDbAnalysis-master/src/db_getGenesInClusters.py
- clusterDbAnalysis-master/src/db_getGenesInRegion.py
- clusterDbAnalysis-master/src/db_getGenesWithAnnotation.py
- clusterDbAnalysis-master/src/db_getHitsToExternalClusters.py
- clusterDbAnalysis-master/src/db_getItepRoot.py
- clusterDbAnalysis-master/src/db_getOrganismsInCluster.py
- clusterDbAnalysis-master/src/db_getOrganismsInClusterRun.py
- clusterDbAnalysis-master/src/db_getPresenceAbsenceTable.py
- clusterDbAnalysis-master/src/db_getSequencesFromBlastResults.py
- clusterDbAnalysis-master/src/db_getUpstreamRegion.py
- clusterDbAnalysis-master/src/db_listDbFiles.py
- clusterDbAnalysis-master/src/db_makeClusterAlignment.py
- clusterDbAnalysis-master/src/db_makeClusterGraph.py
- clusterDbAnalysis-master/src/db_makeGraphFromBlastResults.py
- clusterDbAnalysis-master/src/db_makeNeighborhoodTree.py
- clusterDbAnalysis-master/src/db_replaceGeneNameWithAnnotation.py
- clusterDbAnalysis-master/src/fastaToPhylip.py
- clusterDbAnalysis-master/src/getClusterFastas.py
- clusterDbAnalysis-master/src/getRepresentativesOfCluster.sh
- clusterDbAnalysis-master/src/getTreeLeafNames.py
- clusterDbAnalysis-master/src/internal/
- clusterDbAnalysis-master/src/internal/Colormap.png
- clusterDbAnalysis-master/src/internal/ITEP_overview_figure.png
- clusterDbAnalysis-master/src/internal/README
- clusterDbAnalysis-master/src/internal/builddb_1.sql
- clusterDbAnalysis-master/src/internal/builddb_2.sql
- clusterDbAnalysis-master/src/internal/builddb_3.sql
- clusterDbAnalysis-master/src/internal/builddb_4.sql
- clusterDbAnalysis-master/src/internal/builddb_5.sql
- clusterDbAnalysis-master/src/internal/db_checkGroupsFile.py
- clusterDbAnalysis-master/src/internal/db_loadPresenceAbsence.py
- clusterDbAnalysis-master/src/internal/db_specificOrganismClusterDriver.py
- clusterDbAnalysis-master/src/internal/flattenClusterFile.py
- clusterDbAnalysis-master/src/internal/genbank2nucleotides.py
- clusterDbAnalysis-master/src/internal/getNeighbors_bothStrands_rast.py
- clusterDbAnalysis-master/src/internal/raw2faa.py
- clusterDbAnalysis-master/src/internal/raw2fna.py
- clusterDbAnalysis-master/src/internal/raw2processed.py
- clusterDbAnalysis-master/src/makeBlastScoreTable.py
- clusterDbAnalysis-master/src/makeCoreClusterAnalysisTree.py
- clusterDbAnalysis-master/src/makeHistorgram.py
- clusterDbAnalysis-master/src/makePresenceAbsenceFasta.py
- clusterDbAnalysis-master/src/orthoMclWrapper.py
- clusterDbAnalysis-master/src/phylipSeqbootScript.sh
- clusterDbAnalysis-master/src/plotHeatmap.py
- clusterDbAnalysis-master/src/plotScatters.py
- clusterDbAnalysis-master/src/replaceAliasesWithGeneNames.py
- clusterDbAnalysis-master/src/replaceGeneNamesWithAliases.py
- clusterDbAnalysis-master/src/replaceOrgWithAbbrev.py
- clusterDbAnalysis-master/src/rerootTree.py
- clusterDbAnalysis-master/src/unsanitizeGeneIds.py
- clusterDbAnalysis-master/src/utilities/
- clusterDbAnalysis-master/src/utilities/README
- clusterDbAnalysis-master/src/utilities/clusterIdToTable.py
- clusterDbAnalysis-master/src/utilities/itepContigsToGenbankContigs.py
- clusterDbAnalysis-master/src/utilities/joinColumns.py
- clusterDbAnalysis-master/src/utilities/makeTabDelimitedRow.py
- clusterDbAnalysis-master/src/utilities/transposeFile.py
- clusterDbAnalysis-master/test/
- clusterDbAnalysis-master/test/TestCore.t
- clusterDbAnalysis-master/test/TestTree.t
- clusterDbAnalysis-master/userdata/
- clusterDbAnalysis-master/userdata/README
