# Supplementary material for: ITEP: An integrated toolkit for exploration of microbial pan-genomes
Source: BMC Genomics. 2014 Jan 3;15:8. doi: 10.1186/1471-2164-15-8 (PMC3890548; doi:10.1186/1471-2164-15-8)
Supplement: Additional file 5 — Source code for initial ITEP release. [file 1471-2164-15-8-S5.zip › clusterDbAnalysis-master/checkInputFormat.sh]

#!/bin/bash

# Check for existence and formatting of required input files.
# On success, will give no errors and retrun 0
#

STATUS=0

# Check existence of organism file. It will be automatically generated
# before calling this function but if something goes wrong this will alert us to it.
echo "Checking for existence of organisms file..."
if [ ! -f "organisms" ]; then
    echo "ERROR: organisms file not found in expected location";
    STATUS=1
fi

# Check that the organism ID is the second column
echo "Checking format of organism ID in organisms file..."
orgmatch=$(cat organisms | cut -f 2 | grep -P "^\d+\.\d+$")
if [ $? -eq 1 ]; then
    echo 'ERROR: Organism IDs not found or not in the expected format (second column of organisms file, and must have format #.# i.e. 83333.1 for E coli)';
    STATUS=1
fi

echo "Checking for uniqueness of organisms in organisms file..."
nl=$(cat organisms | wc -l)
numname=$(cat organisms | cut -f 1 | sort -u | wc -l);
numid=$(cat organisms | cut -f 2 | sort -u | wc -l);
if [ "${nl}" != "${numname}" ]; then
    echo 'ERROR: Organism names must be unique (first column of organisms file)';
    STATUS=1;
fi
if [ "${nl}" != "${numid}" ]; then
    echo 'ERROR: Organism IDs must be unique (second column of organisms file)';
    STATUS=1;
fi
# Check for bad characters in organism names
# Quotes are particularly evil...
badchars=$(cat organisms | grep -P "[\'\|]")
if [ $? -eq 0 ]; then
    echo 'ERROR: Bad characters (quotes) found in organism names in the organism file.'
    STATUS=1;
fi

# Check existence of groups file (for clustering)
echo "Checking existence of groups file..."
if [ ! -f "groups" ]; then
    echo 'ERROR: groups file not found in expected location';
    STATUS=1;
fi

echo "Checking for uniqueness of groups..."
ng=$(cat groups | wc -l);
numgroups=$(cat groups | sort -u | wc -l);
if [ "${ng}" != "${numgroups}" ]; then
    echo 'ERROR: Group names must be unique';
    STATUS=1;
fi

# Check whether the organisms are found in the groups file
# (this isn't a fatal error if it fails)
echo "Checking whether organisms are found in the groups file..."
orgnames=$(cat organisms | cut -f 1);
for orgname in "${orgnames}"; do
    ok=$(grep -F "${orgname}" groups)
    if [ $? -eq 1 ]; then
	echo "WARNING: Organism ${orgname} was in the organisms file but did not appear in any groups. Did you forget something?"
    fi
done

### RAW file tests
cd raw;

echo "Checking the format of raw file names..."
for file in $(ls | grep -v "README"); do
    ok=$(echo "${file}" | grep -x -P "\d+\.\d+\.txt")
    if [ $? -eq 1 ]; then
	echo "ERROR: Raw file ${file} does not have a name in the expected format ( [organismid].txt)"
	STATUS=1
    fi
done

echo "Checking for existence of appropriately-named raw files for each organism in the organisms file..."
for org in ${orgmatch}; do
    # File name must exactly be [organismID].txt
    fmatch=$(ls | grep -w -F "${org}.txt");
    if [ $? -eq 1 ]; then
	echo "ERROR: No raw file match for organism ID ${org} - file name must be ${org}.txt";
	STATUS=1;
    fi
done

echo "Checking that all raw file organism IDs have an entry in the organisms file..."
for file in $(ls | grep -v "README"); do
    orgid=$(echo "${file}" | grep -o -P "\d+\.\d+");
    ok=$(cat ../organisms | cut -f 2 | grep -F -w "${orgid}")
    if [ $? -eq 1 ]; then
	echo "ERROR: Organism ID in raw file ${file} has no entry in the organism file"
	STATUS=1
    fi
done

echo "Checking formatting of each raw file..."
for file in $(ls | grep -v "README"); do
    # Note  - all of these check for the existence of ONE thing with the right format in each column (they don't check that ALL of the rows are the right format)
    # I dont check the following things that are still useful:
    # contig (column 1) - no specific format required
    # function (column 8) - no specific format required
    # The following columns are never used by my programs:
    # column 4 (location) - use columns 1,5,6, and 7 instead.
    # column 9 (aliases) - use the "aliases" file instead.
    # column 10 (figfam)
    # column 11 (evidence codes)
    fmatch=$(cat "${file}" | cut -f 2 | grep -o -P "^fig\|\d+\.\d+\.peg\.\d+$");
    if [ $? -eq 1 ]; then
	echo "ERROR: Gene IDs in raw file ${file} were not in expected format (fig|#.#.peg.# where the first two are the organism ID) or not in the expected place (second column in raw file)";
	STATUS=1;
    fi
    expectedorg=$(echo "${file}" | grep -o -P "\d+\.\d+")
    actualorg=$(cat "${file}" | cut -f 2 | tail -1 | grep -o -P "\d+\.\d+")
    if [ "${expectedorg}" != "${actualorg}" ]; then
	echo "ERROR: Gene ID ${expectedorg} in the name of raw file ${file} does not match the organism ID ${actualorg} within the file itself."
	STATUS=1;
    fi
    fmatch=$(cat "${file}" | cut -f 3 | grep -o -P "^peg$");
    if [ $? -eq 1 ]; then
	echo "ERROR: No objects of type peg (third column) identified in file ${file}. Only pegs (protein encoding genes) are considered in our clustering analysis!";
	STATUS=1;
    fi
    fmatch=$(cat "${file}" | cut -f 5 | grep -o -P "^\d+$");
    if [ $? -eq 1 ]; then
	echo "ERROR: Gene start location (fifth column) expected to be a number in file ${file}";
	STATUS=1;
    fi
    fmatch=$(cat "${file}" | cut -f 6 | grep -o -P "^\d+$");
    if [ $? -eq 1 ]; then
	echo "ERROR: Stop location (sixth column) expected to be a number in file ${file}";
	STATUS=1;
    fi
    fmatch=$(cat "${file}" | cut -f 7 | grep -o -P "^[+-]$");
    if [ $? -eq 1 ]; then
	echo "ERROR: Strand (seventh column) must be + or - in file ${file}";
	STATUS=1;
    fi
    # Note - NRWYMKSHBVD are ambiguous nucleotides
    # ACGT are the standard nucleotides
    # Anything that isn't one of these is an error.
    # No gaps are allowed.
    fmatch=$(cat "${file}" | cut -f 12 | grep -o -i -P "^[acgtnrwymkshbvd]+$");
    if [ $? -eq 1 ]; then
	echo "ERROR: Nucleotide sequence expected in 12th column in file ${file}";
	STATUS=1;
    fi
    # Note this wont match the header because of the "_" in aa_sequences but its a bit fragile.
    # The \s is there because the AA sequences can have spaces in them (I will remove this
    # possibility if I see that it causes problems)
    fmatch=$(cat "${file}" | cut -f 13 | grep -o -i -P "^[A-Z\s]+$")
    if [ $? -eq 1 ]; then
	echo "ERROR: Amino acid sequence expected in 13th column in file ${file}";
	STATUS=1;
    fi
done
cd ..;

### Check genbank files.
cd genbank;

echo "Checking the format of genbank file names..."
for file in $(ls | grep -v "README"); do
    ok=$(echo "${file}" | grep -x -P "\d+\.\d+\.gbk")
    if [ $? -eq 1 ]; then
	echo "ERROR: Genbank file ${file} does not have a name in the expected format ([organismid].gbk)"
	STATUS=1
    fi
done

echo "Checking for existence of genbank files for every organism in the organisms file..."
for org in ${orgmatch}; do
    # File name must exactly be [organismID].gbk
    fmatch=$(ls | grep -w -F "${org}.gbk");
    if [ $? -eq 1 ]; then
	echo "ERROR: No genbank file match for organism ID ${org} - file name must be ${org}.gbk and placed in the genbank folder";
	STATUS=1;
    fi
done

echo "Checking that all organism IDs in the genbank files have an entry in the organisms file..."
for file in $(ls | grep -v "README"); do
    orgid=$(echo "${file}" | grep -o -P "\d+\.\d+");
    ok=$(cat ../organisms | cut -f 2 | grep -F -w "${orgid}")
    if [ $? -eq 1 ]; then
	echo "ERROR: Organism ID ${orgid} in genbank file ${file} has no entry in the organism file"
	STATUS=1
    fi
done

cd ..;

# The aliases file is optional but recommended!
if [ ! -f ./aliases/aliases ]; then
    echo "WARNING: No aliases file found - no alias subsitution will be performed for gene names"
fi

exit ${STATUS}
