# Supplementary material for: ITEP: An integrated toolkit for exploration of microbial pan-genomes
Source: BMC Genomics. 2014 Jan 3;15:8. doi: 10.1186/1471-2164-15-8 (PMC3890548; doi:10.1186/1471-2164-15-8)
Supplement: Additional file 5 — Source code for initial ITEP release. [file 1471-2164-15-8-S5.zip › clusterDbAnalysis-master/doc/ADDITIONAL_DOCUMENTATION]

See the ITEP wiki at https://github.com/mattb112885/clusterDbAnalysis/wiki for complete directions for installation and data setup and
numerous tutorials.
