# Supplementary material for: ITEP: An integrated toolkit for exploration of microbial pan-genomes
Source: BMC Genomics. 2014 Jan 3;15:8. doi: 10.1186/1471-2164-15-8 (PMC3890548; doi:10.1186/1471-2164-15-8)
Supplement: Additional file 5 — Source code for initial ITEP release. [file 1471-2164-15-8-S5.zip › clusterDbAnalysis-master/lib/ITEP_vizmapper.props]

#This file specifies visual mappings for Cytoscape and has been automatically generated.
# WARNING: any changes you make to this file while Cytoscape is running may be overwritten.
# Any changes may make these visual mappings unreadable.
# Please make sure you know what you are doing before modifying this file by hand.
#
#Wed Mar 20 13:49:04 CDT 2013
edgeAppearanceCalculator.Minimal.defaultEdgeColor=51,51,51
edgeAppearanceCalculator.Minimal.defaultEdgeFont=SanSerif,plain,10
edgeAppearanceCalculator.Minimal.defaultEdgeFontSize=10.0
edgeAppearanceCalculator.Minimal.defaultEdgeLabel=
edgeAppearanceCalculator.Minimal.defaultEdgeLabelColor=0,0,0
edgeAppearanceCalculator.Minimal.defaultEdgeLabelOpacity=255.0
edgeAppearanceCalculator.Minimal.defaultEdgeLabelPosition=C,C,c,0.00,0.00
edgeAppearanceCalculator.Minimal.defaultEdgeLabelWidth=100.0
edgeAppearanceCalculator.Minimal.defaultEdgeLineStyle=SOLID
edgeAppearanceCalculator.Minimal.defaultEdgeLineWidth=4.0
edgeAppearanceCalculator.Minimal.defaultEdgeOpacity=255.0
edgeAppearanceCalculator.Minimal.defaultEdgeSourceArrowColor=0,0,0
edgeAppearanceCalculator.Minimal.defaultEdgeSourceArrowOpacity=255.0
edgeAppearanceCalculator.Minimal.defaultEdgeSourceArrowShape=NONE
edgeAppearanceCalculator.Minimal.defaultEdgeTargetArrowColor=0,0,0
edgeAppearanceCalculator.Minimal.defaultEdgeTargetArrowOpacity=255.0
edgeAppearanceCalculator.Minimal.defaultEdgeTargetArrowShape=NONE
edgeAppearanceCalculator.Minimal.defaultEdgeToolTip=
edgeAppearanceCalculator.Nested\ Network\ Style.defaultEdgeColor=51,51,51
edgeAppearanceCalculator.Nested\ Network\ Style.defaultEdgeFont=SanSerif,plain,10
edgeAppearanceCalculator.Nested\ Network\ Style.defaultEdgeFontSize=10.0
edgeAppearanceCalculator.Nested\ Network\ Style.defaultEdgeLabel=
edgeAppearanceCalculator.Nested\ Network\ Style.defaultEdgeLabelColor=0,0,0
edgeAppearanceCalculator.Nested\ Network\ Style.defaultEdgeLabelOpacity=255.0
edgeAppearanceCalculator.Nested\ Network\ Style.defaultEdgeLabelPosition=C,C,c,0.00,0.00
edgeAppearanceCalculator.Nested\ Network\ Style.defaultEdgeLabelWidth=100.0
edgeAppearanceCalculator.Nested\ Network\ Style.defaultEdgeLineStyle=SOLID
edgeAppearanceCalculator.Nested\ Network\ Style.defaultEdgeLineWidth=2.0
edgeAppearanceCalculator.Nested\ Network\ Style.defaultEdgeOpacity=255.0
edgeAppearanceCalculator.Nested\ Network\ Style.defaultEdgeSourceArrowColor=0,0,0
edgeAppearanceCalculator.Nested\ Network\ Style.defaultEdgeSourceArrowOpacity=255.0
edgeAppearanceCalculator.Nested\ Network\ Style.defaultEdgeSourceArrowShape=NONE
edgeAppearanceCalculator.Nested\ Network\ Style.defaultEdgeTargetArrowColor=0,0,0
edgeAppearanceCalculator.Nested\ Network\ Style.defaultEdgeTargetArrowOpacity=255.0
edgeAppearanceCalculator.Nested\ Network\ Style.defaultEdgeTargetArrowShape=NONE
edgeAppearanceCalculator.Nested\ Network\ Style.defaultEdgeToolTip=
edgeAppearanceCalculator.Nested\ Network\ Style.nodeSizeLocked=true
edgeAppearanceCalculator.Sample1.defaultEdgeColor=0,0,0
edgeAppearanceCalculator.Sample1.defaultEdgeFont=Default,plain,10
edgeAppearanceCalculator.Sample1.defaultEdgeFontSize=10.0
edgeAppearanceCalculator.Sample1.defaultEdgeLabel=
edgeAppearanceCalculator.Sample1.defaultEdgeLabelColor=0,0,0
edgeAppearanceCalculator.Sample1.defaultEdgeLabelOpacity=255.0
edgeAppearanceCalculator.Sample1.defaultEdgeLabelPosition=C,C,c,0.00,0.00
edgeAppearanceCalculator.Sample1.defaultEdgeLabelWidth=100.0
edgeAppearanceCalculator.Sample1.defaultEdgeLineStyle=SOLID
edgeAppearanceCalculator.Sample1.defaultEdgeLineWidth=1.0
edgeAppearanceCalculator.Sample1.defaultEdgeOpacity=255.0
edgeAppearanceCalculator.Sample1.defaultEdgeSourceArrowColor=0,0,0
edgeAppearanceCalculator.Sample1.defaultEdgeSourceArrowOpacity=255.0
edgeAppearanceCalculator.Sample1.defaultEdgeSourceArrowShape=NONE
edgeAppearanceCalculator.Sample1.defaultEdgeTargetArrowColor=0,0,0
edgeAppearanceCalculator.Sample1.defaultEdgeTargetArrowOpacity=255.0
edgeAppearanceCalculator.Sample1.defaultEdgeTargetArrowShape=NONE
edgeAppearanceCalculator.Sample1.defaultEdgeToolTip=
edgeAppearanceCalculator.Sample1.edgeColorCalculator=BasicDiscrete
edgeAppearanceCalculator.Sample1.edgeLabelCalculator=EdgeLabel
edgeAppearanceCalculator.Sample1.edgeLineStyleCalculator=Sample1-Edge Line Style-Discrete Mapper
edgeAppearanceCalculator.Sample1.nodeSizeLocked=true
edgeAppearanceCalculator.Solid.defaultEdgeColor=204,204,204
edgeAppearanceCalculator.Solid.defaultEdgeFont=SanSerif,plain,10
edgeAppearanceCalculator.Solid.defaultEdgeFontSize=10.0
edgeAppearanceCalculator.Solid.defaultEdgeLabel=
edgeAppearanceCalculator.Solid.defaultEdgeLabelColor=102,102,102
edgeAppearanceCalculator.Solid.defaultEdgeLabelOpacity=190.0
edgeAppearanceCalculator.Solid.defaultEdgeLabelPosition=C,C,c,0.00,0.00
edgeAppearanceCalculator.Solid.defaultEdgeLabelWidth=100.0
edgeAppearanceCalculator.Solid.defaultEdgeLineStyle=SOLID
edgeAppearanceCalculator.Solid.defaultEdgeLineWidth=12.0
edgeAppearanceCalculator.Solid.defaultEdgeOpacity=255.0
edgeAppearanceCalculator.Solid.defaultEdgeSourceArrowColor=0,0,0
edgeAppearanceCalculator.Solid.defaultEdgeSourceArrowOpacity=255.0
edgeAppearanceCalculator.Solid.defaultEdgeSourceArrowShape=NONE
edgeAppearanceCalculator.Solid.defaultEdgeTargetArrowColor=0,0,0
edgeAppearanceCalculator.Solid.defaultEdgeTargetArrowOpacity=255.0
edgeAppearanceCalculator.Solid.defaultEdgeTargetArrowShape=NONE
edgeAppearanceCalculator.Solid.defaultEdgeToolTip=
edgeAppearanceCalculator.Solid.edgeLabelCalculator=Solid-Edge Label-Passthrough Mapper
edgeAppearanceCalculator.Solid.nodeSizeLocked=true
edgeAppearanceCalculator.Universe.defaultEdgeColor=255,255,255
edgeAppearanceCalculator.Universe.defaultEdgeFont=SanSerif,plain,10
edgeAppearanceCalculator.Universe.defaultEdgeFontSize=10.0
edgeAppearanceCalculator.Universe.defaultEdgeLabel=
edgeAppearanceCalculator.Universe.defaultEdgeLabelColor=0,0,0
edgeAppearanceCalculator.Universe.defaultEdgeLabelOpacity=255.0
edgeAppearanceCalculator.Universe.defaultEdgeLabelPosition=C,C,c,0.00,0.00
edgeAppearanceCalculator.Universe.defaultEdgeLabelWidth=100.0
edgeAppearanceCalculator.Universe.defaultEdgeLineStyle=LONG_DASH
edgeAppearanceCalculator.Universe.defaultEdgeLineWidth=3.0
edgeAppearanceCalculator.Universe.defaultEdgeOpacity=100.0
edgeAppearanceCalculator.Universe.defaultEdgeSourceArrowColor=0,0,0
edgeAppearanceCalculator.Universe.defaultEdgeSourceArrowOpacity=255.0
edgeAppearanceCalculator.Universe.defaultEdgeSourceArrowShape=NONE
edgeAppearanceCalculator.Universe.defaultEdgeTargetArrowColor=0,0,0
edgeAppearanceCalculator.Universe.defaultEdgeTargetArrowOpacity=255.0
edgeAppearanceCalculator.Universe.defaultEdgeTargetArrowShape=NONE
edgeAppearanceCalculator.Universe.defaultEdgeToolTip=
edgeAppearanceCalculator.Universe.nodeSizeLocked=true
edgeAppearanceCalculator.complete_I_2_0_c_0_4_m_maxbit_1172_maxbit_0_40_blastp\ style.defaultEdgeColor=0,0,0
edgeAppearanceCalculator.complete_I_2_0_c_0_4_m_maxbit_1172_maxbit_0_40_blastp\ style.defaultEdgeFont=SanSerif,plain,10
edgeAppearanceCalculator.complete_I_2_0_c_0_4_m_maxbit_1172_maxbit_0_40_blastp\ style.defaultEdgeFontSize=10.0
edgeAppearanceCalculator.complete_I_2_0_c_0_4_m_maxbit_1172_maxbit_0_40_blastp\ style.defaultEdgeLabel=
edgeAppearanceCalculator.complete_I_2_0_c_0_4_m_maxbit_1172_maxbit_0_40_blastp\ style.defaultEdgeLabelColor=0,0,0
edgeAppearanceCalculator.complete_I_2_0_c_0_4_m_maxbit_1172_maxbit_0_40_blastp\ style.defaultEdgeLabelOpacity=255
edgeAppearanceCalculator.complete_I_2_0_c_0_4_m_maxbit_1172_maxbit_0_40_blastp\ style.defaultEdgeLabelPosition=C,C,c,0.00,0.00
edgeAppearanceCalculator.complete_I_2_0_c_0_4_m_maxbit_1172_maxbit_0_40_blastp\ style.defaultEdgeLabelWidth=100.0
edgeAppearanceCalculator.complete_I_2_0_c_0_4_m_maxbit_1172_maxbit_0_40_blastp\ style.defaultEdgeLineStyle=SOLID
edgeAppearanceCalculator.complete_I_2_0_c_0_4_m_maxbit_1172_maxbit_0_40_blastp\ style.defaultEdgeLineWidth=1.0
edgeAppearanceCalculator.complete_I_2_0_c_0_4_m_maxbit_1172_maxbit_0_40_blastp\ style.defaultEdgeOpacity=255
edgeAppearanceCalculator.complete_I_2_0_c_0_4_m_maxbit_1172_maxbit_0_40_blastp\ style.defaultEdgeSourceArrowColor=0,0,0
edgeAppearanceCalculator.complete_I_2_0_c_0_4_m_maxbit_1172_maxbit_0_40_blastp\ style.defaultEdgeSourceArrowOpacity=255
edgeAppearanceCalculator.complete_I_2_0_c_0_4_m_maxbit_1172_maxbit_0_40_blastp\ style.defaultEdgeSourceArrowShape=NONE
edgeAppearanceCalculator.complete_I_2_0_c_0_4_m_maxbit_1172_maxbit_0_40_blastp\ style.defaultEdgeTargetArrowColor=0,0,0
edgeAppearanceCalculator.complete_I_2_0_c_0_4_m_maxbit_1172_maxbit_0_40_blastp\ style.defaultEdgeTargetArrowOpacity=255
edgeAppearanceCalculator.complete_I_2_0_c_0_4_m_maxbit_1172_maxbit_0_40_blastp\ style.defaultEdgeTargetArrowShape=NONE
edgeAppearanceCalculator.complete_I_2_0_c_0_4_m_maxbit_1172_maxbit_0_40_blastp\ style.defaultEdgeToolTip=
edgeAppearanceCalculator.complete_I_2_0_c_0_4_m_maxbit_1172_maxbit_0_40_blastp\ style.edgeColorCalculator=VisualStyleBuilder-vizmap\:complete_I_2_0_c_0_4_m_maxbit_1172_maxbit_0_40_blastp EDGE_COLOR
edgeAppearanceCalculator.complete_I_2_0_c_0_4_m_maxbit_1172_maxbit_0_40_blastp\ style.nodeSizeLocked=false
edgeAppearanceCalculator.default.defaultEdgeColor=0,0,255
edgeAppearanceCalculator.default.defaultEdgeFont=Default,plain,10
edgeAppearanceCalculator.default.defaultEdgeFontSize=10.0
edgeAppearanceCalculator.default.defaultEdgeLabel=
edgeAppearanceCalculator.default.defaultEdgeLabelColor=0,0,0
edgeAppearanceCalculator.default.defaultEdgeLabelOpacity=255.0
edgeAppearanceCalculator.default.defaultEdgeLabelPosition=C,C,c,0.00,0.00
edgeAppearanceCalculator.default.defaultEdgeLabelWidth=100.0
edgeAppearanceCalculator.default.defaultEdgeLineStyle=SOLID
edgeAppearanceCalculator.default.defaultEdgeLineWidth=1.5
edgeAppearanceCalculator.default.defaultEdgeOpacity=255.0
edgeAppearanceCalculator.default.defaultEdgeSourceArrowColor=0,0,0
edgeAppearanceCalculator.default.defaultEdgeSourceArrowOpacity=255.0
edgeAppearanceCalculator.default.defaultEdgeSourceArrowShape=NONE
edgeAppearanceCalculator.default.defaultEdgeTargetArrowColor=0,0,0
edgeAppearanceCalculator.default.defaultEdgeTargetArrowOpacity=255.0
edgeAppearanceCalculator.default.defaultEdgeTargetArrowShape=NONE
edgeAppearanceCalculator.default.defaultEdgeToolTip=
edgeAppearanceCalculator.default.nodeSizeLocked=true
edgeColorCalculator.BasicDiscrete.mapping.controller=interaction
edgeColorCalculator.BasicDiscrete.mapping.controllerType=4
edgeColorCalculator.BasicDiscrete.mapping.map.pd=255,0,51
edgeColorCalculator.BasicDiscrete.mapping.map.pp=0,204,0
edgeColorCalculator.BasicDiscrete.mapping.type=DiscreteMapping
edgeColorCalculator.BasicDiscrete.visualPropertyType=EDGE_COLOR
edgeColorCalculator.VisualStyleBuilder-vizmap\:complete_I_2_0_c_0_4_m_maxbit_1172_maxbit_0_40_blastp\ EDGE_COLOR.mapping.controller=vizmap\:complete_I_2_0_c_0_4_m_maxbit_1172_maxbit_0_40_blastp EDGE_COLOR
edgeColorCalculator.VisualStyleBuilder-vizmap\:complete_I_2_0_c_0_4_m_maxbit_1172_maxbit_0_40_blastp\ EDGE_COLOR.mapping.controllerType=4
edgeColorCalculator.VisualStyleBuilder-vizmap\:complete_I_2_0_c_0_4_m_maxbit_1172_maxbit_0_40_blastp\ EDGE_COLOR.mapping.map.java.awt.Color[r\=0,g\=0,b\=0]=0,0,0
edgeColorCalculator.VisualStyleBuilder-vizmap\:complete_I_2_0_c_0_4_m_maxbit_1172_maxbit_0_40_blastp\ EDGE_COLOR.mapping.map.java.awt.Color[r\=1,g\=1,b\=1]=1,1,1
edgeColorCalculator.VisualStyleBuilder-vizmap\:complete_I_2_0_c_0_4_m_maxbit_1172_maxbit_0_40_blastp\ EDGE_COLOR.mapping.map.java.awt.Color[r\=111,g\=111,b\=111]=111,111,111
edgeColorCalculator.VisualStyleBuilder-vizmap\:complete_I_2_0_c_0_4_m_maxbit_1172_maxbit_0_40_blastp\ EDGE_COLOR.mapping.map.java.awt.Color[r\=112,g\=112,b\=112]=112,112,112
edgeColorCalculator.VisualStyleBuilder-vizmap\:complete_I_2_0_c_0_4_m_maxbit_1172_maxbit_0_40_blastp\ EDGE_COLOR.mapping.map.java.awt.Color[r\=115,g\=115,b\=115]=115,115,115
edgeColorCalculator.VisualStyleBuilder-vizmap\:complete_I_2_0_c_0_4_m_maxbit_1172_maxbit_0_40_blastp\ EDGE_COLOR.mapping.map.java.awt.Color[r\=116,g\=116,b\=116]=116,116,116
edgeColorCalculator.VisualStyleBuilder-vizmap\:complete_I_2_0_c_0_4_m_maxbit_1172_maxbit_0_40_blastp\ EDGE_COLOR.mapping.map.java.awt.Color[r\=117,g\=117,b\=117]=117,117,117
edgeColorCalculator.VisualStyleBuilder-vizmap\:complete_I_2_0_c_0_4_m_maxbit_1172_maxbit_0_40_blastp\ EDGE_COLOR.mapping.map.java.awt.Color[r\=118,g\=118,b\=118]=118,118,118
edgeColorCalculator.VisualStyleBuilder-vizmap\:complete_I_2_0_c_0_4_m_maxbit_1172_maxbit_0_40_blastp\ EDGE_COLOR.mapping.map.java.awt.Color[r\=119,g\=119,b\=119]=119,119,119
edgeColorCalculator.VisualStyleBuilder-vizmap\:complete_I_2_0_c_0_4_m_maxbit_1172_maxbit_0_40_blastp\ EDGE_COLOR.mapping.map.java.awt.Color[r\=120,g\=120,b\=120]=120,120,120
edgeColorCalculator.VisualStyleBuilder-vizmap\:complete_I_2_0_c_0_4_m_maxbit_1172_maxbit_0_40_blastp\ EDGE_COLOR.mapping.map.java.awt.Color[r\=121,g\=121,b\=121]=121,121,121
edgeColorCalculator.VisualStyleBuilder-vizmap\:complete_I_2_0_c_0_4_m_maxbit_1172_maxbit_0_40_blastp\ EDGE_COLOR.mapping.map.java.awt.Color[r\=13,g\=13,b\=13]=13,13,13
edgeColorCalculator.VisualStyleBuilder-vizmap\:complete_I_2_0_c_0_4_m_maxbit_1172_maxbit_0_40_blastp\ EDGE_COLOR.mapping.map.java.awt.Color[r\=14,g\=14,b\=14]=14,14,14
edgeColorCalculator.VisualStyleBuilder-vizmap\:complete_I_2_0_c_0_4_m_maxbit_1172_maxbit_0_40_blastp\ EDGE_COLOR.mapping.map.java.awt.Color[r\=15,g\=15,b\=15]=15,15,15
edgeColorCalculator.VisualStyleBuilder-vizmap\:complete_I_2_0_c_0_4_m_maxbit_1172_maxbit_0_40_blastp\ EDGE_COLOR.mapping.map.java.awt.Color[r\=16,g\=16,b\=16]=16,16,16
edgeColorCalculator.VisualStyleBuilder-vizmap\:complete_I_2_0_c_0_4_m_maxbit_1172_maxbit_0_40_blastp\ EDGE_COLOR.mapping.map.java.awt.Color[r\=19,g\=19,b\=19]=19,19,19
edgeColorCalculator.VisualStyleBuilder-vizmap\:complete_I_2_0_c_0_4_m_maxbit_1172_maxbit_0_40_blastp\ EDGE_COLOR.mapping.map.java.awt.Color[r\=2,g\=2,b\=2]=2,2,2
edgeColorCalculator.VisualStyleBuilder-vizmap\:complete_I_2_0_c_0_4_m_maxbit_1172_maxbit_0_40_blastp\ EDGE_COLOR.mapping.map.java.awt.Color[r\=20,g\=20,b\=20]=20,20,20
edgeColorCalculator.VisualStyleBuilder-vizmap\:complete_I_2_0_c_0_4_m_maxbit_1172_maxbit_0_40_blastp\ EDGE_COLOR.mapping.map.java.awt.Color[r\=21,g\=21,b\=21]=21,21,21
edgeColorCalculator.VisualStyleBuilder-vizmap\:complete_I_2_0_c_0_4_m_maxbit_1172_maxbit_0_40_blastp\ EDGE_COLOR.mapping.map.java.awt.Color[r\=22,g\=22,b\=22]=22,22,22
edgeColorCalculator.VisualStyleBuilder-vizmap\:complete_I_2_0_c_0_4_m_maxbit_1172_maxbit_0_40_blastp\ EDGE_COLOR.mapping.map.java.awt.Color[r\=24,g\=24,b\=24]=24,24,24
edgeColorCalculator.VisualStyleBuilder-vizmap\:complete_I_2_0_c_0_4_m_maxbit_1172_maxbit_0_40_blastp\ EDGE_COLOR.mapping.map.java.awt.Color[r\=25,g\=25,b\=25]=25,25,25
edgeColorCalculator.VisualStyleBuilder-vizmap\:complete_I_2_0_c_0_4_m_maxbit_1172_maxbit_0_40_blastp\ EDGE_COLOR.mapping.map.java.awt.Color[r\=26,g\=26,b\=26]=26,26,26
edgeColorCalculator.VisualStyleBuilder-vizmap\:complete_I_2_0_c_0_4_m_maxbit_1172_maxbit_0_40_blastp\ EDGE_COLOR.mapping.map.java.awt.Color[r\=27,g\=27,b\=27]=27,27,27
edgeColorCalculator.VisualStyleBuilder-vizmap\:complete_I_2_0_c_0_4_m_maxbit_1172_maxbit_0_40_blastp\ EDGE_COLOR.mapping.map.java.awt.Color[r\=3,g\=3,b\=3]=3,3,3
edgeColorCalculator.VisualStyleBuilder-vizmap\:complete_I_2_0_c_0_4_m_maxbit_1172_maxbit_0_40_blastp\ EDGE_COLOR.mapping.map.java.awt.Color[r\=4,g\=4,b\=4]=4,4,4
edgeColorCalculator.VisualStyleBuilder-vizmap\:complete_I_2_0_c_0_4_m_maxbit_1172_maxbit_0_40_blastp\ EDGE_COLOR.mapping.map.java.awt.Color[r\=61,g\=61,b\=61]=61,61,61
edgeColorCalculator.VisualStyleBuilder-vizmap\:complete_I_2_0_c_0_4_m_maxbit_1172_maxbit_0_40_blastp\ EDGE_COLOR.mapping.map.java.awt.Color[r\=63,g\=63,b\=63]=63,63,63
edgeColorCalculator.VisualStyleBuilder-vizmap\:complete_I_2_0_c_0_4_m_maxbit_1172_maxbit_0_40_blastp\ EDGE_COLOR.mapping.map.java.awt.Color[r\=65,g\=65,b\=65]=65,65,65
edgeColorCalculator.VisualStyleBuilder-vizmap\:complete_I_2_0_c_0_4_m_maxbit_1172_maxbit_0_40_blastp\ EDGE_COLOR.mapping.map.java.awt.Color[r\=66,g\=66,b\=66]=66,66,66
edgeColorCalculator.VisualStyleBuilder-vizmap\:complete_I_2_0_c_0_4_m_maxbit_1172_maxbit_0_40_blastp\ EDGE_COLOR.mapping.map.java.awt.Color[r\=67,g\=67,b\=67]=67,67,67
edgeColorCalculator.VisualStyleBuilder-vizmap\:complete_I_2_0_c_0_4_m_maxbit_1172_maxbit_0_40_blastp\ EDGE_COLOR.mapping.map.java.awt.Color[r\=68,g\=68,b\=68]=68,68,68
edgeColorCalculator.VisualStyleBuilder-vizmap\:complete_I_2_0_c_0_4_m_maxbit_1172_maxbit_0_40_blastp\ EDGE_COLOR.mapping.map.java.awt.Color[r\=69,g\=69,b\=69]=69,69,69
edgeColorCalculator.VisualStyleBuilder-vizmap\:complete_I_2_0_c_0_4_m_maxbit_1172_maxbit_0_40_blastp\ EDGE_COLOR.mapping.map.java.awt.Color[r\=70,g\=70,b\=70]=70,70,70
edgeColorCalculator.VisualStyleBuilder-vizmap\:complete_I_2_0_c_0_4_m_maxbit_1172_maxbit_0_40_blastp\ EDGE_COLOR.mapping.map.java.awt.Color[r\=74,g\=74,b\=74]=74,74,74
edgeColorCalculator.VisualStyleBuilder-vizmap\:complete_I_2_0_c_0_4_m_maxbit_1172_maxbit_0_40_blastp\ EDGE_COLOR.mapping.map.java.awt.Color[r\=76,g\=76,b\=76]=76,76,76
edgeColorCalculator.VisualStyleBuilder-vizmap\:complete_I_2_0_c_0_4_m_maxbit_1172_maxbit_0_40_blastp\ EDGE_COLOR.mapping.type=DiscreteMapping
edgeColorCalculator.VisualStyleBuilder-vizmap\:complete_I_2_0_c_0_4_m_maxbit_1172_maxbit_0_40_blastp\ EDGE_COLOR.visualPropertyType=EDGE_COLOR
edgeLabelCalculator.EdgeLabel.mapping.controller=interaction
edgeLabelCalculator.EdgeLabel.mapping.type=PassThroughMapping
edgeLabelCalculator.EdgeLabel.visualPropertyType=EDGE_LABEL
edgeLabelCalculator.Solid-Edge\ Label-Passthrough\ Mapper.mapping.controller=interaction
edgeLabelCalculator.Solid-Edge\ Label-Passthrough\ Mapper.mapping.type=PassThroughMapping
edgeLabelCalculator.Solid-Edge\ Label-Passthrough\ Mapper.visualPropertyType=EDGE_LABEL
edgeLineStyleCalculator.Sample1-Edge\ Line\ Style-Discrete\ Mapper.mapping.controller=interaction
edgeLineStyleCalculator.Sample1-Edge\ Line\ Style-Discrete\ Mapper.mapping.controllerType=4
edgeLineStyleCalculator.Sample1-Edge\ Line\ Style-Discrete\ Mapper.mapping.map.pd=LONG_DASH
edgeLineStyleCalculator.Sample1-Edge\ Line\ Style-Discrete\ Mapper.mapping.map.pp=SOLID
edgeLineStyleCalculator.Sample1-Edge\ Line\ Style-Discrete\ Mapper.mapping.type=DiscreteMapping
edgeLineStyleCalculator.Sample1-Edge\ Line\ Style-Discrete\ Mapper.visualPropertyType=EDGE_LINE_STYLE
globalAppearanceCalculator.Minimal.defaultBackgroundColor=153,153,153
globalAppearanceCalculator.Minimal.defaultEdgeReverseSelectionColor=0,255,0
globalAppearanceCalculator.Minimal.defaultEdgeSelectionColor=255,0,0
globalAppearanceCalculator.Minimal.defaultNodeReverseSelectionColor=0,255,0
globalAppearanceCalculator.Minimal.defaultNodeSelectionColor=255,255,0
globalAppearanceCalculator.Nested\ Network\ Style.defaultBackgroundColor=255,255,255
globalAppearanceCalculator.Nested\ Network\ Style.defaultEdgeReverseSelectionColor=0,255,0
globalAppearanceCalculator.Nested\ Network\ Style.defaultEdgeSelectionColor=255,0,0
globalAppearanceCalculator.Nested\ Network\ Style.defaultNodeReverseSelectionColor=0,255,0
globalAppearanceCalculator.Nested\ Network\ Style.defaultNodeSelectionColor=255,255,0
globalAppearanceCalculator.Sample1.defaultBackgroundColor=255,255,255
globalAppearanceCalculator.Sample1.defaultEdgeReverseSelectionColor=0,255,0
globalAppearanceCalculator.Sample1.defaultEdgeSelectionColor=255,0,0
globalAppearanceCalculator.Sample1.defaultNodeReverseSelectionColor=0,255,0
globalAppearanceCalculator.Sample1.defaultNodeSelectionColor=255,255,0
globalAppearanceCalculator.Solid.defaultBackgroundColor=255,255,255
globalAppearanceCalculator.Solid.defaultEdgeReverseSelectionColor=0,255,0
globalAppearanceCalculator.Solid.defaultEdgeSelectionColor=255,0,0
globalAppearanceCalculator.Solid.defaultNodeReverseSelectionColor=0,255,0
globalAppearanceCalculator.Solid.defaultNodeSelectionColor=255,255,0
globalAppearanceCalculator.Universe.defaultBackgroundColor=0,0,0
globalAppearanceCalculator.Universe.defaultEdgeReverseSelectionColor=0,255,0
globalAppearanceCalculator.Universe.defaultEdgeSelectionColor=255,0,0
globalAppearanceCalculator.Universe.defaultNodeReverseSelectionColor=0,255,0
globalAppearanceCalculator.Universe.defaultNodeSelectionColor=255,255,0
globalAppearanceCalculator.complete_I_2_0_c_0_4_m_maxbit_1172_maxbit_0_40_blastp\ style.defaultBackgroundColor=255,255,255
globalAppearanceCalculator.complete_I_2_0_c_0_4_m_maxbit_1172_maxbit_0_40_blastp\ style.defaultEdgeReverseSelectionColor=0,255,0
globalAppearanceCalculator.complete_I_2_0_c_0_4_m_maxbit_1172_maxbit_0_40_blastp\ style.defaultEdgeSelectionColor=255,0,0
globalAppearanceCalculator.complete_I_2_0_c_0_4_m_maxbit_1172_maxbit_0_40_blastp\ style.defaultNodeReverseSelectionColor=0,255,0
globalAppearanceCalculator.complete_I_2_0_c_0_4_m_maxbit_1172_maxbit_0_40_blastp\ style.defaultNodeSelectionColor=255,255,0
globalAppearanceCalculator.default.defaultBackgroundColor=204,204,255
globalAppearanceCalculator.default.defaultEdgeReverseSelectionColor=0,255,0
globalAppearanceCalculator.default.defaultEdgeSelectionColor=255,0,0
globalAppearanceCalculator.default.defaultNodeReverseSelectionColor=0,255,0
globalAppearanceCalculator.default.defaultNodeSelectionColor=255,255,0
nodeAppearanceCalculator.Minimal.defaultNodeBorderColor=0,0,0
nodeAppearanceCalculator.Minimal.defaultNodeBorderOpacity=255.0
nodeAppearanceCalculator.Minimal.defaultNodeCustomGraphics1=cytoscape.visual.customgraphic.NullCustomGraphics
nodeAppearanceCalculator.Minimal.defaultNodeCustomGraphics2=cytoscape.visual.customgraphic.NullCustomGraphics
nodeAppearanceCalculator.Minimal.defaultNodeCustomGraphics3=cytoscape.visual.customgraphic.NullCustomGraphics
nodeAppearanceCalculator.Minimal.defaultNodeCustomGraphics4=cytoscape.visual.customgraphic.NullCustomGraphics
nodeAppearanceCalculator.Minimal.defaultNodeCustomGraphics5=cytoscape.visual.customgraphic.NullCustomGraphics
nodeAppearanceCalculator.Minimal.defaultNodeCustomGraphics6=cytoscape.visual.customgraphic.NullCustomGraphics
nodeAppearanceCalculator.Minimal.defaultNodeCustomGraphics7=cytoscape.visual.customgraphic.NullCustomGraphics
nodeAppearanceCalculator.Minimal.defaultNodeCustomGraphics8=cytoscape.visual.customgraphic.NullCustomGraphics
nodeAppearanceCalculator.Minimal.defaultNodeCustomGraphics9=cytoscape.visual.customgraphic.NullCustomGraphics
nodeAppearanceCalculator.Minimal.defaultNodeCustomGraphicsPosition1=C,C,c,0.00,0.00
nodeAppearanceCalculator.Minimal.defaultNodeCustomGraphicsPosition2=C,C,c,0.00,0.00
nodeAppearanceCalculator.Minimal.defaultNodeCustomGraphicsPosition3=C,C,c,0.00,0.00
nodeAppearanceCalculator.Minimal.defaultNodeCustomGraphicsPosition4=C,C,c,0.00,0.00
nodeAppearanceCalculator.Minimal.defaultNodeCustomGraphicsPosition5=C,C,c,0.00,0.00
nodeAppearanceCalculator.Minimal.defaultNodeCustomGraphicsPosition6=C,C,c,0.00,0.00
nodeAppearanceCalculator.Minimal.defaultNodeCustomGraphicsPosition7=C,C,c,0.00,0.00
nodeAppearanceCalculator.Minimal.defaultNodeCustomGraphicsPosition8=C,C,c,0.00,0.00
nodeAppearanceCalculator.Minimal.defaultNodeCustomGraphicsPosition9=C,C,c,0.00,0.00
nodeAppearanceCalculator.Minimal.defaultNodeFillColor=255,255,255
nodeAppearanceCalculator.Minimal.defaultNodeFont=Default,plain,12
nodeAppearanceCalculator.Minimal.defaultNodeFontSize=12.0
nodeAppearanceCalculator.Minimal.defaultNodeHight=30.0
nodeAppearanceCalculator.Minimal.defaultNodeLabel=
nodeAppearanceCalculator.Minimal.defaultNodeLabelColor=0,0,0
nodeAppearanceCalculator.Minimal.defaultNodeLabelOpacity=255.0
nodeAppearanceCalculator.Minimal.defaultNodeLabelPosition=C,C,c,0.00,0.00
nodeAppearanceCalculator.Minimal.defaultNodeLabelWidth=100.0
nodeAppearanceCalculator.Minimal.defaultNodeLineStyle=SOLID
nodeAppearanceCalculator.Minimal.defaultNodeLineWidth=0.0
nodeAppearanceCalculator.Minimal.defaultNodeOpacity=255.0
nodeAppearanceCalculator.Minimal.defaultNodeShape=rect
nodeAppearanceCalculator.Minimal.defaultNodeShowNestedNetwork=true
nodeAppearanceCalculator.Minimal.defaultNodeSize=30.0
nodeAppearanceCalculator.Minimal.defaultNodeToolTip=
nodeAppearanceCalculator.Minimal.defaultNodeWidth=70.0
nodeAppearanceCalculator.Nested\ Network\ Style.defaultNodeBorderColor=0,153,0
nodeAppearanceCalculator.Nested\ Network\ Style.defaultNodeBorderOpacity=190.0
nodeAppearanceCalculator.Nested\ Network\ Style.defaultNodeCustomGraphics1=cytoscape.visual.customgraphic.NullCustomGraphics
nodeAppearanceCalculator.Nested\ Network\ Style.defaultNodeCustomGraphics2=cytoscape.visual.customgraphic.NullCustomGraphics
nodeAppearanceCalculator.Nested\ Network\ Style.defaultNodeCustomGraphics3=cytoscape.visual.customgraphic.NullCustomGraphics
nodeAppearanceCalculator.Nested\ Network\ Style.defaultNodeCustomGraphics4=cytoscape.visual.customgraphic.NullCustomGraphics
nodeAppearanceCalculator.Nested\ Network\ Style.defaultNodeCustomGraphics5=cytoscape.visual.customgraphic.NullCustomGraphics
nodeAppearanceCalculator.Nested\ Network\ Style.defaultNodeCustomGraphics6=cytoscape.visual.customgraphic.NullCustomGraphics
nodeAppearanceCalculator.Nested\ Network\ Style.defaultNodeCustomGraphics7=cytoscape.visual.customgraphic.NullCustomGraphics
nodeAppearanceCalculator.Nested\ Network\ Style.defaultNodeCustomGraphics8=cytoscape.visual.customgraphic.NullCustomGraphics
nodeAppearanceCalculator.Nested\ Network\ Style.defaultNodeCustomGraphics9=cytoscape.visual.customgraphic.NullCustomGraphics
nodeAppearanceCalculator.Nested\ Network\ Style.defaultNodeCustomGraphicsPosition1=C,C,c,0.00,0.00
nodeAppearanceCalculator.Nested\ Network\ Style.defaultNodeCustomGraphicsPosition2=C,C,c,0.00,0.00
nodeAppearanceCalculator.Nested\ Network\ Style.defaultNodeCustomGraphicsPosition3=C,C,c,0.00,0.00
nodeAppearanceCalculator.Nested\ Network\ Style.defaultNodeCustomGraphicsPosition4=C,C,c,0.00,0.00
nodeAppearanceCalculator.Nested\ Network\ Style.defaultNodeCustomGraphicsPosition5=C,C,c,0.00,0.00
nodeAppearanceCalculator.Nested\ Network\ Style.defaultNodeCustomGraphicsPosition6=C,C,c,0.00,0.00
nodeAppearanceCalculator.Nested\ Network\ Style.defaultNodeCustomGraphicsPosition7=C,C,c,0.00,0.00
nodeAppearanceCalculator.Nested\ Network\ Style.defaultNodeCustomGraphicsPosition8=C,C,c,0.00,0.00
nodeAppearanceCalculator.Nested\ Network\ Style.defaultNodeCustomGraphicsPosition9=C,C,c,0.00,0.00
nodeAppearanceCalculator.Nested\ Network\ Style.defaultNodeFillColor=153,255,153
nodeAppearanceCalculator.Nested\ Network\ Style.defaultNodeFont=SansSerif,plain,12
nodeAppearanceCalculator.Nested\ Network\ Style.defaultNodeFontSize=13.0
nodeAppearanceCalculator.Nested\ Network\ Style.defaultNodeHight=30.0
nodeAppearanceCalculator.Nested\ Network\ Style.defaultNodeLabel=
nodeAppearanceCalculator.Nested\ Network\ Style.defaultNodeLabelColor=0,0,0
nodeAppearanceCalculator.Nested\ Network\ Style.defaultNodeLabelOpacity=255.0
nodeAppearanceCalculator.Nested\ Network\ Style.defaultNodeLabelPosition=C,C,c,0.00,0.00
nodeAppearanceCalculator.Nested\ Network\ Style.defaultNodeLabelWidth=100.0
nodeAppearanceCalculator.Nested\ Network\ Style.defaultNodeLineStyle=SOLID
nodeAppearanceCalculator.Nested\ Network\ Style.defaultNodeLineWidth=2.0
nodeAppearanceCalculator.Nested\ Network\ Style.defaultNodeOpacity=150.0
nodeAppearanceCalculator.Nested\ Network\ Style.defaultNodeShape=ellipse
nodeAppearanceCalculator.Nested\ Network\ Style.defaultNodeShowNestedNetwork=true
nodeAppearanceCalculator.Nested\ Network\ Style.defaultNodeSize=40.0
nodeAppearanceCalculator.Nested\ Network\ Style.defaultNodeToolTip=
nodeAppearanceCalculator.Nested\ Network\ Style.defaultNodeWidth=70.0
nodeAppearanceCalculator.Nested\ Network\ Style.nodeBorderColorCalculator=Nested Network Style-Node Border Color-Discrete Mapper
nodeAppearanceCalculator.Nested\ Network\ Style.nodeFillColorCalculator=Nested Network Style-Node Color-Discrete Mapper
nodeAppearanceCalculator.Nested\ Network\ Style.nodeLabelCalculator=Nested Network Style-Node Label-Passthrough Mapper
nodeAppearanceCalculator.Nested\ Network\ Style.nodeLabelColor=Nested Network Style-Node Label Color-Discrete Mapper
nodeAppearanceCalculator.Nested\ Network\ Style.nodeLabelPositionCalculator=Nested Network Style-Node Label Position-Discrete Mapper
nodeAppearanceCalculator.Nested\ Network\ Style.nodeLineWidthCalculator=Nested Network Style-Node Line Width-Discrete Mapper
nodeAppearanceCalculator.Nested\ Network\ Style.nodeShapeCalculator=Nested Network Style-Node Shape-Discrete Mapper
nodeAppearanceCalculator.Nested\ Network\ Style.nodeSizeLocked=true
nodeAppearanceCalculator.Nested\ Network\ Style.nodeUniformSizeCalculator=Nested Network Style-Node Size-Discrete Mapper
nodeAppearanceCalculator.Sample1.defaultNodeBorderColor=0,0,0
nodeAppearanceCalculator.Sample1.defaultNodeBorderOpacity=255.0
nodeAppearanceCalculator.Sample1.defaultNodeCustomGraphics1=cytoscape.visual.customgraphic.NullCustomGraphics
nodeAppearanceCalculator.Sample1.defaultNodeCustomGraphics2=cytoscape.visual.customgraphic.NullCustomGraphics
nodeAppearanceCalculator.Sample1.defaultNodeCustomGraphics3=cytoscape.visual.customgraphic.NullCustomGraphics
nodeAppearanceCalculator.Sample1.defaultNodeCustomGraphics4=cytoscape.visual.customgraphic.NullCustomGraphics
nodeAppearanceCalculator.Sample1.defaultNodeCustomGraphics5=cytoscape.visual.customgraphic.NullCustomGraphics
nodeAppearanceCalculator.Sample1.defaultNodeCustomGraphics6=cytoscape.visual.customgraphic.NullCustomGraphics
nodeAppearanceCalculator.Sample1.defaultNodeCustomGraphics7=cytoscape.visual.customgraphic.NullCustomGraphics
nodeAppearanceCalculator.Sample1.defaultNodeCustomGraphics8=cytoscape.visual.customgraphic.NullCustomGraphics
nodeAppearanceCalculator.Sample1.defaultNodeCustomGraphics9=cytoscape.visual.customgraphic.NullCustomGraphics
nodeAppearanceCalculator.Sample1.defaultNodeCustomGraphicsPosition1=C,C,c,0.00,0.00
nodeAppearanceCalculator.Sample1.defaultNodeCustomGraphicsPosition2=C,C,c,0.00,0.00
nodeAppearanceCalculator.Sample1.defaultNodeCustomGraphicsPosition3=C,C,c,0.00,0.00
nodeAppearanceCalculator.Sample1.defaultNodeCustomGraphicsPosition4=C,C,c,0.00,0.00
nodeAppearanceCalculator.Sample1.defaultNodeCustomGraphicsPosition5=C,C,c,0.00,0.00
nodeAppearanceCalculator.Sample1.defaultNodeCustomGraphicsPosition6=C,C,c,0.00,0.00
nodeAppearanceCalculator.Sample1.defaultNodeCustomGraphicsPosition7=C,C,c,0.00,0.00
nodeAppearanceCalculator.Sample1.defaultNodeCustomGraphicsPosition8=C,C,c,0.00,0.00
nodeAppearanceCalculator.Sample1.defaultNodeCustomGraphicsPosition9=C,C,c,0.00,0.00
nodeAppearanceCalculator.Sample1.defaultNodeFillColor=204,204,255
nodeAppearanceCalculator.Sample1.defaultNodeFont=Dialog.bold,plain,12
nodeAppearanceCalculator.Sample1.defaultNodeFontSize=12.0
nodeAppearanceCalculator.Sample1.defaultNodeHight=30.0
nodeAppearanceCalculator.Sample1.defaultNodeLabel=
nodeAppearanceCalculator.Sample1.defaultNodeLabelColor=0,0,0
nodeAppearanceCalculator.Sample1.defaultNodeLabelOpacity=255.0
nodeAppearanceCalculator.Sample1.defaultNodeLabelPosition=C,C,c,0.00,0.00
nodeAppearanceCalculator.Sample1.defaultNodeLabelWidth=100.0
nodeAppearanceCalculator.Sample1.defaultNodeLineStyle=SOLID
nodeAppearanceCalculator.Sample1.defaultNodeLineWidth=0.0
nodeAppearanceCalculator.Sample1.defaultNodeOpacity=255.0
nodeAppearanceCalculator.Sample1.defaultNodeShape=ellipse
nodeAppearanceCalculator.Sample1.defaultNodeShowNestedNetwork=true
nodeAppearanceCalculator.Sample1.defaultNodeSize=40.0
nodeAppearanceCalculator.Sample1.defaultNodeToolTip=
nodeAppearanceCalculator.Sample1.defaultNodeWidth=70.0
nodeAppearanceCalculator.Sample1.nodeLabelCalculator=NodeLabel
nodeAppearanceCalculator.Sample1.nodeSizeLocked=true
nodeAppearanceCalculator.Solid.defaultNodeBorderColor=0,0,0
nodeAppearanceCalculator.Solid.defaultNodeBorderOpacity=255.0
nodeAppearanceCalculator.Solid.defaultNodeCustomGraphics1=cytoscape.visual.customgraphic.NullCustomGraphics
nodeAppearanceCalculator.Solid.defaultNodeCustomGraphics2=cytoscape.visual.customgraphic.NullCustomGraphics
nodeAppearanceCalculator.Solid.defaultNodeCustomGraphics3=cytoscape.visual.customgraphic.NullCustomGraphics
nodeAppearanceCalculator.Solid.defaultNodeCustomGraphics4=cytoscape.visual.customgraphic.NullCustomGraphics
nodeAppearanceCalculator.Solid.defaultNodeCustomGraphics5=cytoscape.visual.customgraphic.NullCustomGraphics
nodeAppearanceCalculator.Solid.defaultNodeCustomGraphics6=cytoscape.visual.customgraphic.NullCustomGraphics
nodeAppearanceCalculator.Solid.defaultNodeCustomGraphics7=cytoscape.visual.customgraphic.NullCustomGraphics
nodeAppearanceCalculator.Solid.defaultNodeCustomGraphics8=cytoscape.visual.customgraphic.NullCustomGraphics
nodeAppearanceCalculator.Solid.defaultNodeCustomGraphics9=cytoscape.visual.customgraphic.NullCustomGraphics
nodeAppearanceCalculator.Solid.defaultNodeCustomGraphicsPosition1=C,C,c,0.00,0.00
nodeAppearanceCalculator.Solid.defaultNodeCustomGraphicsPosition2=C,C,c,0.00,0.00
nodeAppearanceCalculator.Solid.defaultNodeCustomGraphicsPosition3=C,C,c,0.00,0.00
nodeAppearanceCalculator.Solid.defaultNodeCustomGraphicsPosition4=C,C,c,0.00,0.00
nodeAppearanceCalculator.Solid.defaultNodeCustomGraphicsPosition5=C,C,c,0.00,0.00
nodeAppearanceCalculator.Solid.defaultNodeCustomGraphicsPosition6=C,C,c,0.00,0.00
nodeAppearanceCalculator.Solid.defaultNodeCustomGraphicsPosition7=C,C,c,0.00,0.00
nodeAppearanceCalculator.Solid.defaultNodeCustomGraphicsPosition8=C,C,c,0.00,0.00
nodeAppearanceCalculator.Solid.defaultNodeCustomGraphicsPosition9=C,C,c,0.00,0.00
nodeAppearanceCalculator.Solid.defaultNodeFillColor=102,102,102
nodeAppearanceCalculator.Solid.defaultNodeFont=Courier 10 Pitch Bold,plain,12
nodeAppearanceCalculator.Solid.defaultNodeFontSize=18.0
nodeAppearanceCalculator.Solid.defaultNodeHight=30.0
nodeAppearanceCalculator.Solid.defaultNodeLabel=
nodeAppearanceCalculator.Solid.defaultNodeLabelColor=0,0,0
nodeAppearanceCalculator.Solid.defaultNodeLabelOpacity=160.0
nodeAppearanceCalculator.Solid.defaultNodeLabelPosition=S,NW,c,0.00,5.00
nodeAppearanceCalculator.Solid.defaultNodeLabelWidth=100.0
nodeAppearanceCalculator.Solid.defaultNodeLineStyle=SOLID
nodeAppearanceCalculator.Solid.defaultNodeLineWidth=0.0
nodeAppearanceCalculator.Solid.defaultNodeOpacity=255.0
nodeAppearanceCalculator.Solid.defaultNodeShape=ellipse
nodeAppearanceCalculator.Solid.defaultNodeShowNestedNetwork=true
nodeAppearanceCalculator.Solid.defaultNodeSize=40.0
nodeAppearanceCalculator.Solid.defaultNodeToolTip=
nodeAppearanceCalculator.Solid.defaultNodeWidth=70.0
nodeAppearanceCalculator.Solid.nodeLabelCalculator=Solid-Node Label-Passthrough Mapper
nodeAppearanceCalculator.Solid.nodeSizeLocked=true
nodeAppearanceCalculator.Universe.defaultNodeBorderColor=0,0,0
nodeAppearanceCalculator.Universe.defaultNodeBorderOpacity=255.0
nodeAppearanceCalculator.Universe.defaultNodeCustomGraphics1=cytoscape.visual.customgraphic.NullCustomGraphics
nodeAppearanceCalculator.Universe.defaultNodeCustomGraphics2=cytoscape.visual.customgraphic.NullCustomGraphics
nodeAppearanceCalculator.Universe.defaultNodeCustomGraphics3=cytoscape.visual.customgraphic.NullCustomGraphics
nodeAppearanceCalculator.Universe.defaultNodeCustomGraphics4=cytoscape.visual.customgraphic.NullCustomGraphics
nodeAppearanceCalculator.Universe.defaultNodeCustomGraphics5=cytoscape.visual.customgraphic.NullCustomGraphics
nodeAppearanceCalculator.Universe.defaultNodeCustomGraphics6=cytoscape.visual.customgraphic.NullCustomGraphics
nodeAppearanceCalculator.Universe.defaultNodeCustomGraphics7=cytoscape.visual.customgraphic.NullCustomGraphics
nodeAppearanceCalculator.Universe.defaultNodeCustomGraphics8=cytoscape.visual.customgraphic.NullCustomGraphics
nodeAppearanceCalculator.Universe.defaultNodeCustomGraphics9=cytoscape.visual.customgraphic.NullCustomGraphics
nodeAppearanceCalculator.Universe.defaultNodeCustomGraphicsPosition1=C,C,c,0.00,0.00
nodeAppearanceCalculator.Universe.defaultNodeCustomGraphicsPosition2=C,C,c,0.00,0.00
nodeAppearanceCalculator.Universe.defaultNodeCustomGraphicsPosition3=C,C,c,0.00,0.00
nodeAppearanceCalculator.Universe.defaultNodeCustomGraphicsPosition4=C,C,c,0.00,0.00
nodeAppearanceCalculator.Universe.defaultNodeCustomGraphicsPosition5=C,C,c,0.00,0.00
nodeAppearanceCalculator.Universe.defaultNodeCustomGraphicsPosition6=C,C,c,0.00,0.00
nodeAppearanceCalculator.Universe.defaultNodeCustomGraphicsPosition7=C,C,c,0.00,0.00
nodeAppearanceCalculator.Universe.defaultNodeCustomGraphicsPosition8=C,C,c,0.00,0.00
nodeAppearanceCalculator.Universe.defaultNodeCustomGraphicsPosition9=C,C,c,0.00,0.00
nodeAppearanceCalculator.Universe.defaultNodeFillColor=0,0,0
nodeAppearanceCalculator.Universe.defaultNodeFont=Monospaced.bold,plain,12
nodeAppearanceCalculator.Universe.defaultNodeFontSize=20.0
nodeAppearanceCalculator.Universe.defaultNodeHight=30.0
nodeAppearanceCalculator.Universe.defaultNodeLabel=
nodeAppearanceCalculator.Universe.defaultNodeLabelColor=255,255,204
nodeAppearanceCalculator.Universe.defaultNodeLabelOpacity=180.0
nodeAppearanceCalculator.Universe.defaultNodeLabelPosition=C,C,c,0.00,0.00
nodeAppearanceCalculator.Universe.defaultNodeLabelWidth=100.0
nodeAppearanceCalculator.Universe.defaultNodeLineStyle=SOLID
nodeAppearanceCalculator.Universe.defaultNodeLineWidth=0.0
nodeAppearanceCalculator.Universe.defaultNodeOpacity=0.0
nodeAppearanceCalculator.Universe.defaultNodeShape=ellipse
nodeAppearanceCalculator.Universe.defaultNodeShowNestedNetwork=true
nodeAppearanceCalculator.Universe.defaultNodeSize=40.0
nodeAppearanceCalculator.Universe.defaultNodeToolTip=
nodeAppearanceCalculator.Universe.defaultNodeWidth=100.0
nodeAppearanceCalculator.Universe.nodeLabelCalculator=Universe-Node Label-Passthrough Mapper
nodeAppearanceCalculator.Universe.nodeSizeLocked=true
nodeAppearanceCalculator.complete_I_2_0_c_0_4_m_maxbit_1172_maxbit_0_40_blastp\ style.defaultNodeBorderColor=0,0,0
nodeAppearanceCalculator.complete_I_2_0_c_0_4_m_maxbit_1172_maxbit_0_40_blastp\ style.defaultNodeBorderOpacity=255
nodeAppearanceCalculator.complete_I_2_0_c_0_4_m_maxbit_1172_maxbit_0_40_blastp\ style.defaultNodeCustomGraphics1=cytoscape.visual.customgraphic.NullCustomGraphics
nodeAppearanceCalculator.complete_I_2_0_c_0_4_m_maxbit_1172_maxbit_0_40_blastp\ style.defaultNodeCustomGraphics2=cytoscape.visual.customgraphic.NullCustomGraphics
nodeAppearanceCalculator.complete_I_2_0_c_0_4_m_maxbit_1172_maxbit_0_40_blastp\ style.defaultNodeCustomGraphics3=cytoscape.visual.customgraphic.NullCustomGraphics
nodeAppearanceCalculator.complete_I_2_0_c_0_4_m_maxbit_1172_maxbit_0_40_blastp\ style.defaultNodeCustomGraphics4=cytoscape.visual.customgraphic.NullCustomGraphics
nodeAppearanceCalculator.complete_I_2_0_c_0_4_m_maxbit_1172_maxbit_0_40_blastp\ style.defaultNodeCustomGraphics5=cytoscape.visual.customgraphic.NullCustomGraphics
nodeAppearanceCalculator.complete_I_2_0_c_0_4_m_maxbit_1172_maxbit_0_40_blastp\ style.defaultNodeCustomGraphics6=cytoscape.visual.customgraphic.NullCustomGraphics
nodeAppearanceCalculator.complete_I_2_0_c_0_4_m_maxbit_1172_maxbit_0_40_blastp\ style.defaultNodeCustomGraphics7=cytoscape.visual.customgraphic.NullCustomGraphics
nodeAppearanceCalculator.complete_I_2_0_c_0_4_m_maxbit_1172_maxbit_0_40_blastp\ style.defaultNodeCustomGraphics8=cytoscape.visual.customgraphic.NullCustomGraphics
nodeAppearanceCalculator.complete_I_2_0_c_0_4_m_maxbit_1172_maxbit_0_40_blastp\ style.defaultNodeCustomGraphics9=cytoscape.visual.customgraphic.NullCustomGraphics
nodeAppearanceCalculator.complete_I_2_0_c_0_4_m_maxbit_1172_maxbit_0_40_blastp\ style.defaultNodeCustomGraphicsPosition1=C,C,c,0.00,0.00
nodeAppearanceCalculator.complete_I_2_0_c_0_4_m_maxbit_1172_maxbit_0_40_blastp\ style.defaultNodeCustomGraphicsPosition2=C,C,c,0.00,0.00
nodeAppearanceCalculator.complete_I_2_0_c_0_4_m_maxbit_1172_maxbit_0_40_blastp\ style.defaultNodeCustomGraphicsPosition3=C,C,c,0.00,0.00
nodeAppearanceCalculator.complete_I_2_0_c_0_4_m_maxbit_1172_maxbit_0_40_blastp\ style.defaultNodeCustomGraphicsPosition4=C,C,c,0.00,0.00
nodeAppearanceCalculator.complete_I_2_0_c_0_4_m_maxbit_1172_maxbit_0_40_blastp\ style.defaultNodeCustomGraphicsPosition5=C,C,c,0.00,0.00
nodeAppearanceCalculator.complete_I_2_0_c_0_4_m_maxbit_1172_maxbit_0_40_blastp\ style.defaultNodeCustomGraphicsPosition6=C,C,c,0.00,0.00
nodeAppearanceCalculator.complete_I_2_0_c_0_4_m_maxbit_1172_maxbit_0_40_blastp\ style.defaultNodeCustomGraphicsPosition7=C,C,c,0.00,0.00
nodeAppearanceCalculator.complete_I_2_0_c_0_4_m_maxbit_1172_maxbit_0_40_blastp\ style.defaultNodeCustomGraphicsPosition8=C,C,c,0.00,0.00
nodeAppearanceCalculator.complete_I_2_0_c_0_4_m_maxbit_1172_maxbit_0_40_blastp\ style.defaultNodeCustomGraphicsPosition9=C,C,c,0.00,0.00
nodeAppearanceCalculator.complete_I_2_0_c_0_4_m_maxbit_1172_maxbit_0_40_blastp\ style.defaultNodeFillColor=255,255,204
nodeAppearanceCalculator.complete_I_2_0_c_0_4_m_maxbit_1172_maxbit_0_40_blastp\ style.defaultNodeFont=Default,plain,12
nodeAppearanceCalculator.complete_I_2_0_c_0_4_m_maxbit_1172_maxbit_0_40_blastp\ style.defaultNodeFontSize=12.0
nodeAppearanceCalculator.complete_I_2_0_c_0_4_m_maxbit_1172_maxbit_0_40_blastp\ style.defaultNodeHight=30.0
nodeAppearanceCalculator.complete_I_2_0_c_0_4_m_maxbit_1172_maxbit_0_40_blastp\ style.defaultNodeLabel=
nodeAppearanceCalculator.complete_I_2_0_c_0_4_m_maxbit_1172_maxbit_0_40_blastp\ style.defaultNodeLabelColor=0,0,0
nodeAppearanceCalculator.complete_I_2_0_c_0_4_m_maxbit_1172_maxbit_0_40_blastp\ style.defaultNodeLabelOpacity=255
nodeAppearanceCalculator.complete_I_2_0_c_0_4_m_maxbit_1172_maxbit_0_40_blastp\ style.defaultNodeLabelPosition=C,C,c,0.00,0.00
nodeAppearanceCalculator.complete_I_2_0_c_0_4_m_maxbit_1172_maxbit_0_40_blastp\ style.defaultNodeLabelWidth=150.0
nodeAppearanceCalculator.complete_I_2_0_c_0_4_m_maxbit_1172_maxbit_0_40_blastp\ style.defaultNodeLineStyle=SOLID
nodeAppearanceCalculator.complete_I_2_0_c_0_4_m_maxbit_1172_maxbit_0_40_blastp\ style.defaultNodeLineWidth=1.0
nodeAppearanceCalculator.complete_I_2_0_c_0_4_m_maxbit_1172_maxbit_0_40_blastp\ style.defaultNodeOpacity=255
nodeAppearanceCalculator.complete_I_2_0_c_0_4_m_maxbit_1172_maxbit_0_40_blastp\ style.defaultNodeShape=roundrect
nodeAppearanceCalculator.complete_I_2_0_c_0_4_m_maxbit_1172_maxbit_0_40_blastp\ style.defaultNodeShowNestedNetwork=true
nodeAppearanceCalculator.complete_I_2_0_c_0_4_m_maxbit_1172_maxbit_0_40_blastp\ style.defaultNodeSize=35.0
nodeAppearanceCalculator.complete_I_2_0_c_0_4_m_maxbit_1172_maxbit_0_40_blastp\ style.defaultNodeToolTip=
nodeAppearanceCalculator.complete_I_2_0_c_0_4_m_maxbit_1172_maxbit_0_40_blastp\ style.defaultNodeWidth=150.0
nodeAppearanceCalculator.complete_I_2_0_c_0_4_m_maxbit_1172_maxbit_0_40_blastp\ style.nodeFillColorCalculator=Nested Network Style-Node Color-Discrete Mapper
nodeAppearanceCalculator.complete_I_2_0_c_0_4_m_maxbit_1172_maxbit_0_40_blastp\ style.nodeLabelCalculator=complete_I_2_0_c_0_4_m_maxbit_1172_maxbit_0_40_blastp style-Node Label-Passthrough Mapper
nodeAppearanceCalculator.complete_I_2_0_c_0_4_m_maxbit_1172_maxbit_0_40_blastp\ style.nodeSizeLocked=false
nodeAppearanceCalculator.default.defaultNodeBorderColor=102,102,102
nodeAppearanceCalculator.default.defaultNodeBorderOpacity=255.0
nodeAppearanceCalculator.default.defaultNodeCustomGraphics1=cytoscape.visual.customgraphic.NullCustomGraphics
nodeAppearanceCalculator.default.defaultNodeCustomGraphics2=cytoscape.visual.customgraphic.NullCustomGraphics
nodeAppearanceCalculator.default.defaultNodeCustomGraphics3=cytoscape.visual.customgraphic.NullCustomGraphics
nodeAppearanceCalculator.default.defaultNodeCustomGraphics4=cytoscape.visual.customgraphic.NullCustomGraphics
nodeAppearanceCalculator.default.defaultNodeCustomGraphics5=cytoscape.visual.customgraphic.NullCustomGraphics
nodeAppearanceCalculator.default.defaultNodeCustomGraphics6=cytoscape.visual.customgraphic.NullCustomGraphics
nodeAppearanceCalculator.default.defaultNodeCustomGraphics7=cytoscape.visual.customgraphic.NullCustomGraphics
nodeAppearanceCalculator.default.defaultNodeCustomGraphics8=cytoscape.visual.customgraphic.NullCustomGraphics
nodeAppearanceCalculator.default.defaultNodeCustomGraphics9=cytoscape.visual.customgraphic.NullCustomGraphics
nodeAppearanceCalculator.default.defaultNodeCustomGraphicsPosition1=C,C,c,0.00,0.00
nodeAppearanceCalculator.default.defaultNodeCustomGraphicsPosition2=C,C,c,0.00,0.00
nodeAppearanceCalculator.default.defaultNodeCustomGraphicsPosition3=C,C,c,0.00,0.00
nodeAppearanceCalculator.default.defaultNodeCustomGraphicsPosition4=C,C,c,0.00,0.00
nodeAppearanceCalculator.default.defaultNodeCustomGraphicsPosition5=C,C,c,0.00,0.00
nodeAppearanceCalculator.default.defaultNodeCustomGraphicsPosition6=C,C,c,0.00,0.00
nodeAppearanceCalculator.default.defaultNodeCustomGraphicsPosition7=C,C,c,0.00,0.00
nodeAppearanceCalculator.default.defaultNodeCustomGraphicsPosition8=C,C,c,0.00,0.00
nodeAppearanceCalculator.default.defaultNodeCustomGraphicsPosition9=C,C,c,0.00,0.00
nodeAppearanceCalculator.default.defaultNodeFillColor=255,153,153
nodeAppearanceCalculator.default.defaultNodeFont=SansSerif.bold,plain,12
nodeAppearanceCalculator.default.defaultNodeFontSize=12.0
nodeAppearanceCalculator.default.defaultNodeHight=30.0
nodeAppearanceCalculator.default.defaultNodeLabel=
nodeAppearanceCalculator.default.defaultNodeLabelColor=0,0,0
nodeAppearanceCalculator.default.defaultNodeLabelOpacity=255.0
nodeAppearanceCalculator.default.defaultNodeLabelPosition=C,C,c,0.00,0.00
nodeAppearanceCalculator.default.defaultNodeLabelWidth=100.0
nodeAppearanceCalculator.default.defaultNodeLineStyle=SOLID
nodeAppearanceCalculator.default.defaultNodeLineWidth=1.5
nodeAppearanceCalculator.default.defaultNodeOpacity=255.0
nodeAppearanceCalculator.default.defaultNodeShape=ellipse
nodeAppearanceCalculator.default.defaultNodeShowNestedNetwork=true
nodeAppearanceCalculator.default.defaultNodeSize=40.0
nodeAppearanceCalculator.default.defaultNodeToolTip=
nodeAppearanceCalculator.default.defaultNodeWidth=70.0
nodeAppearanceCalculator.default.nodeLabelCalculator=NodeLabel
nodeAppearanceCalculator.default.nodeSizeLocked=true
nodeBorderColorCalculator.Nested\ Network\ Style-Node\ Border\ Color-Discrete\ Mapper.mapping.controller=has_nested_network
nodeBorderColorCalculator.Nested\ Network\ Style-Node\ Border\ Color-Discrete\ Mapper.mapping.controllerType=-1
nodeBorderColorCalculator.Nested\ Network\ Style-Node\ Border\ Color-Discrete\ Mapper.mapping.map.yes=0,102,204
nodeBorderColorCalculator.Nested\ Network\ Style-Node\ Border\ Color-Discrete\ Mapper.mapping.type=DiscreteMapping
nodeBorderColorCalculator.Nested\ Network\ Style-Node\ Border\ Color-Discrete\ Mapper.visualPropertyType=NODE_BORDER_COLOR
nodeFillColorCalculator.Nested\ Network\ Style-Node\ Color-Discrete\ Mapper.mapping.controller=has_nested_network
nodeFillColorCalculator.Nested\ Network\ Style-Node\ Color-Discrete\ Mapper.mapping.controllerType=-1
nodeFillColorCalculator.Nested\ Network\ Style-Node\ Color-Discrete\ Mapper.mapping.map.yes=255,255,255
nodeFillColorCalculator.Nested\ Network\ Style-Node\ Color-Discrete\ Mapper.mapping.type=DiscreteMapping
nodeFillColorCalculator.Nested\ Network\ Style-Node\ Color-Discrete\ Mapper.visualPropertyType=NODE_FILL_COLOR
nodeLabelCalculator.BasicPassThrough.mapping.controller=label
nodeLabelCalculator.BasicPassThrough.mapping.type=PassThroughMapping
nodeLabelCalculator.BasicPassThrough.visualPropertyType=NODE_LABEL
nodeLabelCalculator.Nested\ Network\ Style-Node\ Label-Passthrough\ Mapper.mapping.controller=ID
nodeLabelCalculator.Nested\ Network\ Style-Node\ Label-Passthrough\ Mapper.mapping.type=PassThroughMapping
nodeLabelCalculator.Nested\ Network\ Style-Node\ Label-Passthrough\ Mapper.visualPropertyType=NODE_LABEL
nodeLabelCalculator.NodeLabel.mapping.controller=ID
nodeLabelCalculator.NodeLabel.mapping.type=PassThroughMapping
nodeLabelCalculator.NodeLabel.visualPropertyType=NODE_LABEL
nodeLabelCalculator.Solid-Node\ Label-Passthrough\ Mapper.mapping.controller=ID
nodeLabelCalculator.Solid-Node\ Label-Passthrough\ Mapper.mapping.type=PassThroughMapping
nodeLabelCalculator.Solid-Node\ Label-Passthrough\ Mapper.visualPropertyType=NODE_LABEL
nodeLabelCalculator.Universe-Node\ Label-Passthrough\ Mapper.mapping.controller=ID
nodeLabelCalculator.Universe-Node\ Label-Passthrough\ Mapper.mapping.type=PassThroughMapping
nodeLabelCalculator.Universe-Node\ Label-Passthrough\ Mapper.visualPropertyType=NODE_LABEL
nodeLabelCalculator.complete_I_2_0_c_0_4_m_maxbit_1172_maxbit_0_40_blastp\ style-Node\ Label-Passthrough\ Mapper.mapping.controller=organism
nodeLabelCalculator.complete_I_2_0_c_0_4_m_maxbit_1172_maxbit_0_40_blastp\ style-Node\ Label-Passthrough\ Mapper.mapping.type=PassThroughMapping
nodeLabelCalculator.complete_I_2_0_c_0_4_m_maxbit_1172_maxbit_0_40_blastp\ style-Node\ Label-Passthrough\ Mapper.visualPropertyType=NODE_LABEL
nodeLabelCalculator.id\ as\ node\ labels.mapping.controller=ID
nodeLabelCalculator.id\ as\ node\ labels.mapping.type=PassThroughMapping
nodeLabelCalculator.id\ as\ node\ labels.visualPropertyType=NODE_LABEL
nodeLabelColor.Nested\ Network\ Style-Node\ Label\ Color-Discrete\ Mapper.mapping.controller=has_nested_network
nodeLabelColor.Nested\ Network\ Style-Node\ Label\ Color-Discrete\ Mapper.mapping.controllerType=-1
nodeLabelColor.Nested\ Network\ Style-Node\ Label\ Color-Discrete\ Mapper.mapping.map.yes=0,102,204
nodeLabelColor.Nested\ Network\ Style-Node\ Label\ Color-Discrete\ Mapper.mapping.type=DiscreteMapping
nodeLabelColor.Nested\ Network\ Style-Node\ Label\ Color-Discrete\ Mapper.visualPropertyType=NODE_LABEL_COLOR
nodeLabelPositionCalculator.Nested\ Network\ Style-Node\ Label\ Position-Discrete\ Mapper.mapping.controller=has_nested_network
nodeLabelPositionCalculator.Nested\ Network\ Style-Node\ Label\ Position-Discrete\ Mapper.mapping.controllerType=-1
nodeLabelPositionCalculator.Nested\ Network\ Style-Node\ Label\ Position-Discrete\ Mapper.mapping.map.yes=SE,NW,c,0.00,0.00
nodeLabelPositionCalculator.Nested\ Network\ Style-Node\ Label\ Position-Discrete\ Mapper.mapping.type=DiscreteMapping
nodeLabelPositionCalculator.Nested\ Network\ Style-Node\ Label\ Position-Discrete\ Mapper.visualPropertyType=NODE_LABEL_POSITION
nodeLineWidthCalculator.Nested\ Network\ Style-Node\ Line\ Width-Discrete\ Mapper.mapping.controller=has_nested_network
nodeLineWidthCalculator.Nested\ Network\ Style-Node\ Line\ Width-Discrete\ Mapper.mapping.controllerType=-1
nodeLineWidthCalculator.Nested\ Network\ Style-Node\ Line\ Width-Discrete\ Mapper.mapping.map.yes=5.0
nodeLineWidthCalculator.Nested\ Network\ Style-Node\ Line\ Width-Discrete\ Mapper.mapping.type=DiscreteMapping
nodeLineWidthCalculator.Nested\ Network\ Style-Node\ Line\ Width-Discrete\ Mapper.visualPropertyType=NODE_LINE_WIDTH
nodeShapeCalculator.Nested\ Network\ Style-Node\ Shape-Discrete\ Mapper.mapping.controller=has_nested_network
nodeShapeCalculator.Nested\ Network\ Style-Node\ Shape-Discrete\ Mapper.mapping.controllerType=-1
nodeShapeCalculator.Nested\ Network\ Style-Node\ Shape-Discrete\ Mapper.mapping.map.yes=rect
nodeShapeCalculator.Nested\ Network\ Style-Node\ Shape-Discrete\ Mapper.mapping.type=DiscreteMapping
nodeShapeCalculator.Nested\ Network\ Style-Node\ Shape-Discrete\ Mapper.visualPropertyType=NODE_SHAPE
nodeUniformSizeCalculator.Nested\ Network\ Style-Node\ Size-Discrete\ Mapper.mapping.controller=has_nested_network
nodeUniformSizeCalculator.Nested\ Network\ Style-Node\ Size-Discrete\ Mapper.mapping.controllerType=-1
nodeUniformSizeCalculator.Nested\ Network\ Style-Node\ Size-Discrete\ Mapper.mapping.map.yes=60.0
nodeUniformSizeCalculator.Nested\ Network\ Style-Node\ Size-Discrete\ Mapper.mapping.type=DiscreteMapping
nodeUniformSizeCalculator.Nested\ Network\ Style-Node\ Size-Discrete\ Mapper.visualPropertyType=NODE_SIZE
nodeUniformSizeCalculator.Node\ Size-Continuous\ Mapper.mapping.boundaryvalues=2
nodeUniformSizeCalculator.Node\ Size-Continuous\ Mapper.mapping.bv0.domainvalue=0.0
nodeUniformSizeCalculator.Node\ Size-Continuous\ Mapper.mapping.bv0.equal=10.0
nodeUniformSizeCalculator.Node\ Size-Continuous\ Mapper.mapping.bv0.greater=10.0
nodeUniformSizeCalculator.Node\ Size-Continuous\ Mapper.mapping.bv0.lesser=
nodeUniformSizeCalculator.Node\ Size-Continuous\ Mapper.mapping.bv1.domainvalue=0.0
nodeUniformSizeCalculator.Node\ Size-Continuous\ Mapper.mapping.bv1.equal=30.0
nodeUniformSizeCalculator.Node\ Size-Continuous\ Mapper.mapping.bv1.greater=
nodeUniformSizeCalculator.Node\ Size-Continuous\ Mapper.mapping.bv1.lesser=30.0
nodeUniformSizeCalculator.Node\ Size-Continuous\ Mapper.mapping.controller=Degree
nodeUniformSizeCalculator.Node\ Size-Continuous\ Mapper.mapping.interpolator=LinearNumberToNumberInterpolator
nodeUniformSizeCalculator.Node\ Size-Continuous\ Mapper.mapping.type=ContinuousMapping
nodeUniformSizeCalculator.Node\ Size-Continuous\ Mapper.visualPropertyType=NODE_SIZE
