# Supplementary material for: ITEP: An integrated toolkit for exploration of microbial pan-genomes
Source: BMC Genomics. 2014 Jan 3;15:8. doi: 10.1186/1471-2164-15-8 (PMC3890548; doi:10.1186/1471-2164-15-8)
Supplement: Additional file 5 — Source code for initial ITEP release. [file 1471-2164-15-8-S5.zip › clusterDbAnalysis-master/scripts/README]

This folder is intended to contain convenient scripts that can be run with
standardized inputs with some convenient default settings.

Most of them have specific dependencies. Please document those
as part of the script so that if you run

./[scriptname]

it will just come up with the documentation.
