# Supplementary material for: ITEP: An integrated toolkit for exploration of microbial pan-genomes
Source: BMC Genomics. 2014 Jan 3;15:8. doi: 10.1186/1471-2164-15-8 (PMC3890548; doi:10.1186/1471-2164-15-8)
Supplement: Additional file 5 — Source code for initial ITEP release. [file 1471-2164-15-8-S5.zip › clusterDbAnalysis-master/scripts/fasta2tree.sh]

#!/bin/sh

if [ $# -ne 2 ]; then
    echo ""
    echo "USAGE: fasta2tree.sh fasta_file outfile"
    echo ""
    echo "DESCRIPTION: Given an un-aligned fasta file,"
    echo "Performs the following standard steps to make"
    echo "A newick file."
    echo ""
    echo "First, transforms the fasta file so that the ID"
    echo "for the gene becomes the existing ID + all of the"
    echo "annotations, removing all special characters."
    echo ""
    echo "Then runs MAFFT --auto and gblocks lenient."
    echo "Finally the script runs the FastTree wrapper with"
    echo "100 global bootstraps."
    echo ""
    echo "IF you need more flexibility with settings,"
    echo "use this script as a guide but replace it with the"
    echo "programs you want."
    echo ""
    exit 1;
fi

INFILE="$1"
OUTFILE="$2"

# Run MAFFT on the INFILE
mafft --auto "${INFILE}" > "TEMP2"
# Use GBlocks (lenient) to trim poor-quality parts
# of the alignment
cat "TEMP2" | Gblocks_wrapper.py -r > "TEMP3"
# Run FastTREE with 100 bootstraps (requires
# phyml's seqboot program and the conversion
# script CompareToBootstrap.pl from the FastTree
# website)
cat "TEMP3" | FastTree_wrapper.py -g -b 100 > "${OUTFILE}"
#cat "TEMP3" | FastTreeMP -wag -gamma > "${OUTFILE}"

rm "TEMP2" "TEMP3"
