# Supplementary material for: ITEP: An integrated toolkit for exploration of microbial pan-genomes
Source: BMC Genomics. 2014 Jan 3;15:8. doi: 10.1186/1471-2164-15-8 (PMC3890548; doi:10.1186/1471-2164-15-8)
Supplement: Additional file 5 — Source code for initial ITEP release. [file 1471-2164-15-8-S5.zip › clusterDbAnalysis-master/setup_step3.sh]

#!/bin/bash

# Given a bunch of genbank files in the genbank folder
# with names containing the organism ID in them,
# tmport the contigs into the sql database

# Make sure we are pointing at the correct version of the repo...
source SourceMe.sh

# Do a reset on the contig file so we don't keep adding the same genomes to the file over and over
rm db/contigs 2> /dev/null;

# Parse the genbank files and get the contigs out.
cd genbank;
for file in *; do
    # Skip the readme file
    if [ "${file}" == "README" ]; then
	continue;
    fi
    orgid=$(echo "${file}" | grep -P -o "\d+\.\d+")
    if [ $? -ne 0 ]; then
	echo "WARNING: No organism ID could be inferred from filename ${file} so it was not converted to a contig fasta file"
	continue;
    fi
    echo ${orgid}
    genbank2nucleotides.py -f "${file}" -t -o "${orgid}" >> ../db/contigs;
done
cd ..;

sqlite3 db/DATABASE.sqlite < src/internal/builddb_3.sql;
