# Supplementary material for: ITEP: An integrated toolkit for exploration of microbial pan-genomes
Source: BMC Genomics. 2014 Jan 3;15:8. doi: 10.1186/1471-2164-15-8 (PMC3890548; doi:10.1186/1471-2164-15-8)
Supplement: Additional file 5 — Source code for initial ITEP release. [file 1471-2164-15-8-S5.zip › clusterDbAnalysis-master/src/annoteSeq2Fasta.py]

#!/usr/bin/env python

# This is a pipe command.
# 
# Provide gene ID (column 1 or -g) annotation (column 2 or -a) and sequence (column 3 or -s) - AA or nucleotide, it doesn't matter
# I make you a FASTA file and print it to stdout. This can be used for alignments / trees / whatever.
#

import fileinput, optparse, sys

usage = "%prog [options] < gene_seq_table > fasta_file"
description = """Turn a table containing gene IDs, annotations, and sequences into a FASTA file.
By default, the input file is a 'geneinfo' file from one of the functions db_getGeneInformation.py or
db_getClusterGeneInformation.py"""
parser = optparse.OptionParser(usage=usage, description=description)
parser.add_option("-g", "--geneid", help="Column number (start from 1) for gene id (D:1)", action="store", type="int", dest="geneidcol", default=1)
parser.add_option("-a", "--annote", help="Column number (start from 1) for annotation / FASTA header (optional, by default no annotation is included)", action="store", type="int", dest="annotecol", default=None)
parser.add_option("-s", "--seqcol", help="Column number (start from 1) for sequence column (D:12 - corresponds to the location in a geneinfo file)", action="store", type="int", dest="seqcol", default=12)
(options, args) = parser.parse_args()

geneidcol = options.geneidcol - 1
seqcol = options.seqcol - 1
if options.annotecol is not None:
    annotecol = options.annotecol - 1
else:
    annotecol = None

for line in fileinput.input("-"):
    spl = line.strip('\r\n').split("\t")
    geneid = spl[geneidcol]
    seq = spl[seqcol]
    if annotecol is None:
        annote = ""
    else:
        annote = " %s" %(spl[annotecol])
    print ">%s %s\n%s" %(geneid, annote, seq)
