# Supplementary material for: ITEP: An integrated toolkit for exploration of microbial pan-genomes
Source: BMC Genomics. 2014 Jan 3;15:8. doi: 10.1186/1471-2164-15-8 (PMC3890548; doi:10.1186/1471-2164-15-8)
Supplement: Additional file 5 — Source code for initial ITEP release. [file 1471-2164-15-8-S5.zip › clusterDbAnalysis-master/src/countClusters.py]

#!/usr/bin/env python
#
# This is a pipe command intended to take in the original cluster files from MCL
#
# Outputs the number of elements in each line (which is the number of elements in a single cluster)
#
# This can be piped into makeHistogram to get a histogram of the number of elements

import fileinput
import optparse
usage = "%prog < cluster_file > counts"
description = "Generate counts of the number of elements of each cluster from the MCL output file that has all the elements of one cluster in each row"
parser = optparse.OptionParser(usage=usage, description=description)
parser.parse_args()

for line in fileinput.input("-"):
    spl = line.split("\t")
    print len(spl)
