# Supplementary material for: ITEP: An integrated toolkit for exploration of microbial pan-genomes
Source: BMC Genomics. 2014 Jan 3;15:8. doi: 10.1186/1471-2164-15-8 (PMC3890548; doi:10.1186/1471-2164-15-8)
Supplement: Additional file 5 — Source code for initial ITEP release. [file 1471-2164-15-8-S5.zip › clusterDbAnalysis-master/src/db_TBlastN_wrapper.py]

#!/usr/bin/env python

# Wrapper script for TBLASTN verification of presence\absence
# across different genomes

import fileinput, os, optparse, random, sqlite3, sys
from FileLocator import *

TABLEDESCRIPTION = """queryid, querylen, subcontig, organism, tblaststart, tblastend, tblastlen, queryoverlappct, evalue, bitscore, hitframe, 
                      strandedString, targetgeneid, targetannotation, targetgenelen, targetoverlappct, TBLASTN_hitID"""

usage = "%prog (-d|-f|-o) [options] < Protein_ids > Tblastn_table"
description = """Attempts to run TBLASTN and identify
missing genes. It identifies called genes that match the hit location and
also tries to find genes on the opposite strand that conflict.

Either you must specify the compiled contig database or must have run ./setup_step3.sh and
specify a single organism or list of organism IDs against which to perform the BLAST.

Output table columns: 
%s""" %(TABLEDESCRIPTION)

parser = optparse.OptionParser(usage=usage, description=description)
parser.add_option("-o", "--organism", help="Organism ID to BLAST against.", action="store", type="str", dest="org", default=None)
parser.add_option("-f", "--orgfile", help="File of organism IDs to BLAST against (use this option if you want to test against multiple organisms", action="store", type="str", dest="orgfile", default=None)
parser.add_option("-d", "--db", help="BLAST database to use for BLASTing (use this option if you already have generated a blast database)", action="store", type="str", dest="db", default=None)
parser.add_option("-c", "--cutoff", help="E-value cutoff for TBLASTN (D=1E-5)", action="store", type="float", dest="cutoff", default=1E-5)
parser.add_option("-t", "--translation", help="Translation table number for TBLASTN (D=11 - bacteria, archaea and plant plastids)", action="store", type="int", dest="translation", default=11)
parser.add_option("-g", "--genecol", help="Column number for gene ID starting from 1 (D=1)", action="store", type="int", dest="gc", default=1)
parser.add_option("-r", "--orgcol", help="Column number for organism ID starting from 1 (D=3, so that it matches the organisms file; ignored unless -f is specified)", 
                  action="store", type="int", dest="oc", default=2)
parser.add_option("-k", "--keep", help="Keep temporary files (D: Delete them)", action="store_true", dest="keep", default=False)
(options, args) = parser.parse_args()

#############
# Input sanity checks...
#############
if options.org is None and options.orgfile is None and options.db is None:
    sys.stderr.write("ERROR: One of -o (organism ID), -f (organism ID file), or -d (BLAST database) is a required input\n")
    exit(2)    

numnotnone = 0
if options.org is not None:
    numnotnone += 1
if options.orgfile is not None:
    numnotnone += 1
if options.db is not None:
    numnotnone += 1
if numnotnone > 1:
    sys.stderr.write("ERROR: Cannot specify more than one of -o, -f, and -d (input options)\n")
    exit(2)

#############
# Get a list of input protein IDs
#############
gc = options.gc - 1
pids = []
for line in fileinput.input("-"):
    spl = line.strip("\r\n").split("\t")
    pids.append(spl[gc])
    
con = sqlite3.connect(locateDatabase())
cur = con.cursor()

# Get protein sequences from the specified gene IDs
# and put them into a FASTA file for input into TBLASTN
rn = random.randint(0, 2**30)
qfile = "%d.faa" %(rn)
fid = open(qfile, "w")
q = "SELECT geneid, aaseq FROM processed WHERE geneid = ?;"
for pid in pids:
    cur.execute(q, (pid, ))
    for res in cur:
        fid.write(">%s\n%s\n" %(str(res[0]), str(res[1])))
fid.close()

# Compile a BLAST database to search against.
# The way we do this depends a bit on how the function was called.
# If an organism ID is passed... just find all the contigs from the database
# and compile them.
organism = None
if options.org is not None:
    db = "%d.fna" %(rn)
    fid = open(db, "w")
    q = """SELECT contigs.contig_mod, contigs.seq FROM contigs
           WHERE contigs.organismid = ?"""
    cur.execute(q, (options.org, ) )
    atleastone = False
    for rec in cur:
        atleastone = True
        fid.write(">%s\n%s\n" %(rec[0], rec[1]))
    fid.close()
    if not atleastone:
        sys.stderr.write("ERROR: No contigs found for specified organism %s\n" %(options.org) )
        exit(2)
    sys.stderr.write("Making blast DB...\n")
    os.system("makeblastdb -dbtype nucl -in %s > /dev/null" %(db))
# If a file of organism IDs was specified, do the same thing but just do it for all of the specified IDs
elif options.orgfile is not None:
    db = "%d.fna" %(rn)
    oc = options.oc - 1
    fid_out = open(db, "w")
    q = """SELECT contigs.contig_mod, contigs.seq FROM contigs 
         WHERE contigs.organismid = ?"""
    for line in open(options.orgfile, "r"):
        spl = line.strip("\r\n").split("\t")
        orgid = spl[oc]
        cur.execute(q, (orgid, ) )
        atleastone = False
        for rec in cur:
            atleastone = True
            fid_out.write(">%s\n%s\n" %(rec[0], rec[1]))
        if not atleastone:
            sys.stderr.write("WARNING: No contigs found for specified organism %s\n" %(orgid))
            continue
    fid_out.close()
    # Compile BLAST database
    sys.stderr.write("Making blast DB...\n")
    os.system("makeblastdb -dbtype nucl -in %s > /dev/null" %(db))
elif options.db is not None:
    db = options.db
    # This is to prevent it from dieing because if we pre-define a database, there won't BE an organism to compare against.
    organism = options.db

# Run TBLASTN
# Note - -soft_masking true is needed to help prevent two hits to a continuous protein due to filtering of low-complexity regions
ofile = "%d.out" %(rn)
cmd = "tblastn -db %s -soft_masking true -evalue %1.1e -query %s -out %s -db_gencode %d -outfmt \"6 qseqid sseqid sstart send evalue bitscore sframe\" " %(db, options.cutoff, qfile, ofile, options.translation)
sys.stderr.write("Now executing TBLASTN with command: \n%s\n" %(cmd))
os.system(cmd)

sys.stderr.write("Generating gene overlap report...\n")
q = "SELECT ABS(genestart - geneend) FROM processed WHERE geneid = ?;"
q2 = "SELECT organism FROM organisms INNER JOIN contigs ON contigs.organismid = organisms.organismid WHERE contigs.contig_mod = ?;"
q3 = "SELECT geneid, genestart, geneend, annotation FROM processed WHERE contig_mod = ? AND MIN(genestart, geneend) <= MAX(?,?) AND MIN(?,?) <= MAX(genestart, geneend);"
# For each TBLASTN hit...
for line in open(ofile, "r"):
    spl = line.strip("\r\n").split("\t")

    queryid = spl[0]
    subcontig = spl[1]
    tblaststart = int(spl[2])
    tblastend = int(spl[3])
    evalue = spl[4]
    bitscore = spl[5]
    sframe = spl[6]
    tblastlen = abs(tblaststart - tblastend)

    # Length of query gene
    cur.execute(q, (queryid,))
    for rec in cur:
        querylen = int(rec[0])
    queryoverlappct = float(tblastlen)/float(querylen)*100

    # Organism name
    cur.execute(q2, (subcontig,))
    for rec in cur:
        organism = str(rec[0])

    # Identify called genes that overlap with the TBLASTN hit
    cur.execute(q3, (subcontig, tblaststart, tblastend, tblaststart, tblastend))

    atleastone = False
    # This part is always in common even if there are no overlaps
    firstLine = "%s\t%d\t%s\t%s\t%d\t%d\t%d\t%1.2f\t%s\t%s\t%s" %(queryid, querylen, subcontig, organism, tblaststart, tblastend, tblastlen, queryoverlappct, evalue, bitscore, sframe)

    tblastn_hitID = "TBLASTN_CONTIG_%s_START_%d_STOP_%d" %(subcontig, tblaststart, tblastend)
    
    for rec in cur:
        atleastone = True
        # Gene info for TARGET gene
        targetgeneid = rec[0]
        targetgenestart = int(rec[1])
        targetgeneend = int(rec[2])
        targetannotation = rec[3]
        targetoverlap = min(max(tblaststart, tblastend), max(targetgenestart, targetgeneend)) - max(min(tblaststart, tblastend), min(targetgenestart, targetgeneend))
        targetoverlappct = float(targetoverlap)/abs(float(targetgenestart - targetgeneend))*100

        # Same strand?
        if ( targetgenestart < targetgeneend and tblaststart < tblastend ) or ( targetgenestart > targetgeneend and tblaststart > tblastend ):
            strandedString = "SAMESTRAND"
        else:
            strandedString = "OTHERSTRAND"

        print "%s\t%s\t%s\t%s\t%d\t%1.2f\t%s" %(firstLine, strandedString, targetgeneid, targetannotation, abs(targetgenestart-targetgeneend), targetoverlappct, tblastn_hitID)

    # No gene matches the loation
    if not atleastone:
        print "%s\tNOGENE\t\t\t\t\t%s" %(firstLine, tblastn_hitID)

# Clean up
if not options.keep:
    os.system("rm %d.*" %(rn))

sys.stderr.write(TABLEDESCRIPTION + "\n")

con.close()
