# Supplementary material for: ITEP: An integrated toolkit for exploration of microbial pan-genomes
Source: BMC Genomics. 2014 Jan 3;15:8. doi: 10.1186/1471-2164-15-8 (PMC3890548; doi:10.1186/1471-2164-15-8)
Supplement: Additional file 5 — Source code for initial ITEP release. [file 1471-2164-15-8-S5.zip › clusterDbAnalysis-master/src/db_addOrganismNameToTable.py]

#!/usr/bin/env python

# This is a pipe command.
# Specify the column containing a gene ID
# and we will add the organism's name corresponding to that gene ID as an
# extra column on the output.

import fileinput, optparse, sqlite3
from FileLocator import *

usage="%prog [options] < gene_ids > gene_ids_with_organism"
description = """Add the organism name to a tab-delimited file containing gene IDs. 
Optionally, add annotations as well."""
parser = optparse.OptionParser(description=description, usage=usage)
parser.add_option("-g", "--genecol", help="Column number for gene IDs starting from 1 (D=1)", action="store", type="int", dest="genecol", default=1)
parser.add_option("-a", "--annotate", help="Also add annotation (D=False)", action="store_true", dest="annotate", default=False)
(options, args) = parser.parse_args()

gc = options.genecol - 1

con = sqlite3.connect(locateDatabase())
cur = con.cursor()

for line in fileinput.input("-"):
    spl = line.strip('\r\n').split("\t")
    
    cur.execute("SELECT organism FROM processed WHERE processed.geneid=?;", (spl[gc],))
    # The organism-geneID relationship should be 1:1. If it's not something is very wrong.
    for k in cur:
        org = str(k[0])
        spl.append(org)
    if options.annotate:
        cur.execute("SELECT annotation FROM processed WHERE processed.geneid=?", (spl[gc],))
        for k in cur:
            ann = str(k[0])
            spl.append(ann)

    print "\t".join(spl)

con.close()
