# Supplementary material for: ITEP: An integrated toolkit for exploration of microbial pan-genomes
Source: BMC Genomics. 2014 Jan 3;15:8. doi: 10.1186/1471-2164-15-8 (PMC3890548; doi:10.1186/1471-2164-15-8)
Supplement: Additional file 5 — Source code for initial ITEP release. [file 1471-2164-15-8-S5.zip › clusterDbAnalysis-master/src/db_dumpAllFasta.py]

#!/usr/bin/env python

# Dump a fasta file with UPDATED annotations (including ALIASES)
# from the database.
#
# The fasta file will contain all of the genes in the database...

import optparse, sqlite3, sys
from FileLocator import *

usage="%prog > Fasta_file"
description="Generates a fasta file with all the annotations in the database including aliases added to the raw annotations..."
parser = optparse.OptionParser(usage=usage, description=description)
parser.add_option("-n", "--nucleotide", help="Make nucleotide fasta file (D: Protein)", action="store_true", dest="nt", default=False)
(options, args) = parser.parse_args()

con = sqlite3.connect(locateDatabase())
cur = con.cursor()

if options.nt:
    query = "SELECT geneid,organism,annotation,nucseq FROM processed;"
else:
    query = "SELECT geneid,organism,annotation,aaseq FROM processed;"

cur.execute(query)
for res in cur:
    ls = [ str(s) for s in res ]
    print ">%s_%s_%s\n%s" %(ls[0], ls[1], ls[2], ls[3])

con.close()
