# Supplementary material for: ITEP: An integrated toolkit for exploration of microbial pan-genomes
Source: BMC Genomics. 2014 Jan 3;15:8. doi: 10.1186/1471-2164-15-8 (PMC3890548; doi:10.1186/1471-2164-15-8)
Supplement: Additional file 5 — Source code for initial ITEP release. [file 1471-2164-15-8-S5.zip › clusterDbAnalysis-master/src/db_getAllBlastResults.py]

#!/usr/bin/env python

# Returns a list of all BLAST results
# available in the database.
# 

import sqlite3
import optparse
from FileLocator import *

usage="%prog > all_blast_results"
description="Print all blast results available in the database (without further filtering)"
parser = optparse.OptionParser(usage=usage, description=description)
(options, args)=parser.parse_args()

con = sqlite3.connect(locateDatabase())
cur = con.cursor()

# Generate a list of blast results with query matching one of the desiredgenes
cur.execute("""SELECT * FROM blastres_selfbit;""")

for l in cur:
    s = list(l)
    stri = "\t".join(str(t) for t in s)
    print stri

con.close()
