# Supplementary material for: ITEP: An integrated toolkit for exploration of microbial pan-genomes
Source: BMC Genomics. 2014 Jan 3;15:8. doi: 10.1186/1471-2164-15-8 (PMC3890548; doi:10.1186/1471-2164-15-8)
Supplement: Additional file 5 — Source code for initial ITEP release. [file 1471-2164-15-8-S5.zip › clusterDbAnalysis-master/src/db_getAllClustersSpecRun.py]

#!/usr/bin/env python

# This is a pipe command
#
# Pipe in a run ID (or list of run IDs) and it returns to you a 2-column table containing
# the run ID(s) in the first column and all of the cluster IDs contained within it in the second
# column (and gene IDs in the third column)
#
# Results are printed to stdout.

import fileinput, sqlite3, optparse, os
from FileLocator import *

usage="%prog [options] < run_ids > cluster_runs"
description="Given a set of run IDs (from stdin), returns all cluster IDs associated with that run ID"
parser = optparse.OptionParser(usage=usage, description=description)
parser.add_option("-r", "--runcol", help="Column number for run ID (start from 1, D=1)", action="store", type="int", dest="rc", default=1)
(options, args) = parser.parse_args()

rc = options.rc - 1

con = sqlite3.connect(locateDatabase())
cur = con.cursor()

for line in fileinput.input("-"):
    spl = line.strip('\r\n').split("\t")
    runid = spl[rc]
    query = "SELECT * FROM clusters WHERE clusters.runid = ?;"
    cur.execute(query, (runid, ) )
    
    for l in cur:
        s = list(l)
        stri = "\t".join(str(t) for t in s)
        print stri

con.close()
