# Supplementary material for: ITEP: An integrated toolkit for exploration of microbial pan-genomes
Source: BMC Genomics. 2014 Jan 3;15:8. doi: 10.1186/1471-2164-15-8 (PMC3890548; doi:10.1186/1471-2164-15-8)
Supplement: Additional file 5 — Source code for initial ITEP release. [file 1471-2164-15-8-S5.zip › clusterDbAnalysis-master/src/db_getBlastResultsBetweenSpecificGenes.py]

#!/usr/bin/env python

# Provide a list of organisms to match [can match any portion of the organism
# so if you give it just "mazei" it will return to you a list of Methanosarcina mazei]
#
# Returns a list of blast results specific to those organisms to stdout
# (which can subsequently be used to do clustering...)
# 

import sqlite3, optparse, fileinput
from FileLocator import *
from ClusterFuncs import *

usage = "%prog [options] < gene_ids > blast_results"
description = "Given list of genes to match, returns a list of BLAST results between genes in the list only"
parser = optparse.OptionParser(usage=usage, description=description)
parser.add_option("-g", "--gcolumn", help="Column number (start from 1) for gene ID", action="store", type="int", dest="genecolumn", default=1)
parser.add_option("-n", "--blastn", help="Get BLASTN results (D: BLASTP results)", action="store_true", dest="blastn", default=False)
(options, args) = parser.parse_args()
gc = options.genecolumn - 1

con = sqlite3.connect(locateDatabase())
cur = con.cursor()

geneids = []
for line in fileinput.input("-"):
    spl = line.strip("\r\n").split("\t")
    geneids.append(spl[gc])

blastres = getBlastResultsBetweenSpecificGenes(geneids, cur, blastn=options.blastn)
for res in blastres:
    print "\t".join(res)

con.close()
