# Supplementary material for: ITEP: An integrated toolkit for exploration of microbial pan-genomes
Source: BMC Genomics. 2014 Jan 3;15:8. doi: 10.1186/1471-2164-15-8 (PMC3890548; doi:10.1186/1471-2164-15-8)
Supplement: Additional file 5 — Source code for initial ITEP release. [file 1471-2164-15-8-S5.zip › clusterDbAnalysis-master/src/db_getItepRoot.py]

#!/usr/bin/env python

import optparse

from FileLocator import *

usage = "%prog"
description = "Get the current root directory of the TIEP repository"
parser = optparse.OptionParser(usage=usage, description=description)
parser.parse_args()

print locateRootDirectory()
