# Supplementary material for: ITEP: An integrated toolkit for exploration of microbial pan-genomes
Source: BMC Genomics. 2014 Jan 3;15:8. doi: 10.1186/1471-2164-15-8 (PMC3890548; doi:10.1186/1471-2164-15-8)
Supplement: Additional file 5 — Source code for initial ITEP release. [file 1471-2164-15-8-S5.zip › clusterDbAnalysis-master/src/getRepresentativesOfCluster.sh]

#!/bin/bash

# Use the representative sequences script from MYRAST to
# obtain representative sequences for a specified cluster / run ID pair

if [ $# -ne 2 ]; then
    echo "Usage: getRepresentativesOfCluster.sh run_ID cluster_ID"
    echo ""
    echo "Description: Given a run and cluster ID, identify representatives"
    echo "according to the MyRAST function svr_representative_sequences."
    echo "WARNING: At the moment this is not a finished script and will likely be heavily"
    echo "modified or removed."
    exit 0;
fi

# 1: Make into tab-delimited format needed for other functions
# 2: Get protein sequences
# 3: Get representative sequences using default parameters
echo $1 | clusterIdToTable.py $2 | db_getClusterGeneInformation.py \
    | annoteSeq2Fasta.py -g 3 -a 5 -s 6 > /tmp/fasta_$1_$2

# Get representatives
# We are using a similarity higher than default becuase our organisms are all so similar.
# 
cat /tmp/fasta_$1_$2 | svr_representative_sequences -b -s 0.98 > $1_$2_reps.faa

# Thou shalt clean up after thy self
rm /tmp/fasta_$1_$2
