# Supplementary material for: ITEP: An integrated toolkit for exploration of microbial pan-genomes
Source: BMC Genomics. 2014 Jan 3;15:8. doi: 10.1186/1471-2164-15-8 (PMC3890548; doi:10.1186/1471-2164-15-8)
Supplement: Additional file 5 — Source code for initial ITEP release. [file 1471-2164-15-8-S5.zip › clusterDbAnalysis-master/src/internal/raw2fna.py]

#!/usr/bin/env python

# Generates fna file from tne input file (piped) and exports it to stdout

import fileinput
import optparse

usage = "%prog < RAW_file > fna_file"
description="Make a nucleic-acid fasta file for all the genes in the piped-in RAW file (coding sequences only!)"
parser = optparse.OptionParser(usage=usage, description=description)
(options, args) = parser.parse_args()

for line in fileinput.input("-"):
    spl = line.strip('\r\n').split('\t')
    # Protein-coding DNAs only (this also cuts off the title row)
    if not spl[2] == "peg":
        continue
    header = ">" + spl[1] + " " + spl[7]
    seq = spl[11]
    print header
    print seq
