# Supplementary material for: ITEP: An integrated toolkit for exploration of microbial pan-genomes
Source: BMC Genomics. 2014 Jan 3;15:8. doi: 10.1186/1471-2164-15-8 (PMC3890548; doi:10.1186/1471-2164-15-8)
Supplement: Additional file 5 — Source code for initial ITEP release. [file 1471-2164-15-8-S5.zip › clusterDbAnalysis-master/src/unsanitizeGeneIds.py]

#!/usr/bin/env python

import fileinput, optparse, re

usage = "%prog < infile > outfile"
description="""Replace the gene IDs in infile from fig_\d+_\d+_peg_\d+ to fig|\d+.\d+.peg.\d+ 
(the former comes from some of the sanitation scripts)"""
parser = optparse.OptionParser(usage=usage, description=description)
parser.parse_args()

for line in fileinput.input("-"):
    line = line.strip("\r\n")
    # The r is needed becuase otherwise the python interpreter interprets \1 as 1 ...
    ln = re.sub("fig_(\d+)_(\d+)_peg_(\d+)", r"fig|\1.\2.peg.\3", line)
    print ln
