# Supplementary material for: ITEP: An integrated toolkit for exploration of microbial pan-genomes
Source: BMC Genomics. 2014 Jan 3;15:8. doi: 10.1186/1471-2164-15-8 (PMC3890548; doi:10.1186/1471-2164-15-8)
Supplement: Additional file 5 — Source code for initial ITEP release. [file 1471-2164-15-8-S5.zip › clusterDbAnalysis-master/src/utilities/joinColumns.py]

#!/usr/bin/env python

import optparse
import sys

usage="%prog [options] -1 col1 -2 col2 File1 File2"
description = """To get around some of the obnoxiousness of the UNIX join command...
This is a command to join on specific columns in two input files. It supports tabs as
delimiters and does not require inputs to be sorted (so it is slower than the UNIX command
but also easier to use). Does not munge columns - if --k2 is specified and there are keys in
the second column not present in the first, it will put in the appropriate number of empty
columns at the beginning of the line (if --k1 is specified the appropriate number of empty
columns are placed at the end of the line) so that all columns have the same number of entries."""

parser=optparse.OptionParser(usage=usage, description=description)
parser.add_option("-1", help="Column in first file starting from 1 (required)", action="store", type="int", dest="firstcol", default=None)
parser.add_option("-2", help="Column in second file starting from 1 (required)", action="store", type="int", dest="secondcol", default=None)
parser.add_option("-d", help="Delimiter (default: Tab)", action="store", type="str", dest="delimiter", default="\t")
parser.add_option("--k1", help="Keep non-matching rows in the first file (D: Only print matching rows)", action="store_true", dest="keep1", default=False)
parser.add_option("--k2", help="Keep non-matching rows in the second file (D: Only print matching rows)", action="store_true", dest="keep2", default=False)
(options, args) = parser.parse_args()

if options.firstcol is None or options.secondcol is None:
    sys.stderr.write("ERROR: Both -1 and -2 arguments are required\n")
    exit(2)
if len(args) != 2:
    sys.stderr.write("Must provide exactly two file names\n")
    exit(2)

firstcol = options.firstcol - 1
secondcol = options.secondcol - 1

firstKeyToRows = {}
firstFileNumCols = 0
for line in open(args[0], "r"):
    spl = line.strip("\r\n").split(options.delimiter)
    firstFileNumCols = len(spl)
    key = spl[firstcol]
    if key in firstKeyToRows:
        firstKeyToRows[key].append(spl)
    else:
        firstKeyToRows[key] = [ spl ]

secondKeyToRows = {}
secondFileNumCols = 0
for line in open(args[1], "r"):
    spl = line.strip("\r\n").split(options.delimiter)
    secondFileNumCols = len(spl)
    key = spl[secondcol]
    if key in secondKeyToRows:
        secondKeyToRows[key].append(spl)
    else:
        secondKeyToRows[key] = [ spl ]

for key in firstKeyToRows:
    if key not in secondKeyToRows:
        if options.keep1:
            for spl in firstKeyToRows[key]:
                st = options.delimiter.join(spl) + options.delimiter*secondFileNumCols
                print st
    else:
        for spl in firstKeyToRows[key]:
            for spl2 in secondKeyToRows[key]:
                st = options.delimiter.join(spl) + options.delimiter + options.delimiter.join(spl2)
                print st

for key in secondKeyToRows:
    if key not in firstKeyToRows:
        if options.keep2:
            for spl2 in secondKeyToRows[key]:
                st = options.delimiter*firstFileNumCols + options.delimiter.join(spl2)
                print st
