# Supplementary material for: ITEP: An integrated toolkit for exploration of microbial pan-genomes
Source: BMC Genomics. 2014 Jan 3;15:8. doi: 10.1186/1471-2164-15-8 (PMC3890548; doi:10.1186/1471-2164-15-8)
Supplement: Additional file 5 — Source code for initial ITEP release. [file 1471-2164-15-8-S5.zip › clusterDbAnalysis-master/src/utilities/makeTabDelimitedRow.py]

#!/usr/bin/env python

# EMACS does not support tabs very well - trying to insert a tab often ends up inserting
# a bunch of spaces instead.
#
# We therefore need a way to make a tab-delimted row to insert into e.g. the groups
# or organisms files
#
# I could use VIM but instead I wrote this silly script.
#
# Input arguments: Any number of things you want separated by tabs
#
# Output arguments: Tab-delimited those things
#
# Make sure anything with special characters in it is surrounded in single quotes when calling from bash
# so it is interpreted literally...

import optparse, fileinput

usage="""%prog "cell_1" "cell_2" ... > Tab-delimited line
%prog -i [Input file] > Tab_delimited line"""
description = "Turn all arguments (cell_1, cell_2, ...) into a single row separated by tabs"

parser = optparse.OptionParser(usage=usage, description=description)
parser.add_option("-i", "--infile", help="Combine all lines of the input file and separate them by tabs. Use \"-\" for input from stdin", action="store", type="str", dest="infile", default=None)
parser.add_option("-d", "--delimiter", help="Use other delimiter instead (D: Tabs)", action="store", type="str", dest="delimiter", default="\t")
(options, args) = parser.parse_args()

st = ""
if options.infile == None:
    st = options.delimiter.join(args[0:])
elif options.infile == "-":
    st = options.delimiter.join( [ s.strip("\r\n") for s in fileinput.input("-") ] )
else:
    st = options.delimiter.join( [ s.strip("\r\n") for s in open(options.infile, "r") ] )

print st
