# Supplementary material for: ITEP: An integrated toolkit for exploration of microbial pan-genomes
Source: BMC Genomics. 2014 Jan 3;15:8. doi: 10.1186/1471-2164-15-8 (PMC3890548; doi:10.1186/1471-2164-15-8)
Supplement: Additional file 5 — Source code for initial ITEP release. [file 1471-2164-15-8-S5.zip › clusterDbAnalysis-master/test/TestTree.t]

#!/usr/bin/python


'''Test suite for tree functions'''
import unittest
from TreeFuncs import *
from ete2 import Tree, PhyloTree

class RerootTreeTester(unittest.TestCase):
    def setUp(self):
        self.test_tree = Tree("test_tree.nwk")
        self.initial_nwk = self.test_tree.write(format=0)
        self.good_gene = "fig|2210.3.peg.1758"
        self.good_org = "2210.3"
    def test_bad_argments(self):
        self.assertRaises(ValueError, rerootEteTree, self.test_tree, root_leaf = "provided both leaf", root_leaf_part = "and a part of it")
        self.assertRaises(ValueError, rerootEteTree, self.test_tree, root_leaf = "this_is_not_in_the_tree")
        self.assertRaises(ValueError, rerootEteTree, self.test_tree, root_leaf_part = "neither_is_this")
    def test_good_arguments(self):
        # This gene is in the tree
        test_tree_rerooted = rerootEteTree(self.test_tree, root_leaf = self.good_gene)
        first_nwk = test_tree_rerooted.write(format=0)
        # So is this organism...
        test_tree_rerooted_2 = rerootEteTree(self.test_tree, root_leaf_part = self.good_org)
        second_nwk = test_tree_rerooted.write(format=0)
        # And they should be the same.
        self.assertEqual(first_nwk, second_nwk)
        # But should be different from the input tree
        self.assertNotEqual(self.initial_nwk, first_nwk)

class PretifyTreeTester(unittest.TestCase):
    def setUp(self):
        self.test_tree = Tree("test_tree.nwk")
        self.initial_nwk = self.test_tree.write(format=0)
        self.good_gene = "fig|2210.3.peg.1758"
        self.good_org = "2210.3"
    def test_prettify_tree(self):
        new_tree, new_ts = prettifyTree(self.test_tree)
    def test_standardize_tree(self):
        new_tree = standardizeTreeOrdering(self.test_tree)

class PhyloTreeTester(unittest.TestCase):
    def setUp(self):
        self.test_tree = PhyloTree("test_tree.nwk")
        self.initial_nwk = self.test_tree.write(format=0)
        self.good_gene = "fig|2210.3.peg.1758"
        self.good_org = "2210.3"
    def test_split_rast(self):
        org, peg = splitrast("fig|2102.1.peg.3")
        self.assertEqual(org, "fig|2102.1")
        self.assertEqual(peg, "peg.3")
        # Test removefigpeg
        org, peg = splitrast("fig|2102.1.peg.3", removefigpeg = True)
        self.assertEqual(org, "2102.1")
        self.assertEqual(peg, "3")
        # splitrast gives a ValueError for sanitized or otherwise not-well-formed
        # gene IDs
        self.assertRaises(ValueError, splitrast, "fig_2102_peg_3")
        # Test that the PEG is still done correctly if the number is longer
        org, peg = splitrast("fig|2102.11.peg.30", removefigpeg = True)
        self.assertEqual(org, "2102.11")
        self.assertEqual(peg, "30")
    def test_parse_sp(self):
        orgname = parse_sp_name("fig|2102.11.peg.30")
        self.assertEqual(orgname, "fig|2102.11")
        orgname = parse_sp_name("fig|2102.1.peg.30")
        self.assertEqual(orgname, "fig|2102.1")
        # If you don't pass a gene ID to this it should just give you back what you gave it.
        orgname = parse_sp_name("This_is_not_a_peg")
        self.assertEqual(orgname, "This_is_not_a_peg")

if __name__ == "__main__":
    unittest.main()
